# Supplementary material for: Machine learning-based prognostic modeling of lysosome-related genes for predicting prognosis and immune status of patients with hepatocellular carcinoma
Source: Front Immunol. 2023 May 19;14:1169256. doi: 10.3389/fimmu.2023.1169256 (PMC10237352; doi:10.3389/fimmu.2023.1169256)
Supplement: Supplementary Table 1 — Genes from TCGA that are differentially expressed in liver cancer tissue and normal tissue. [file DataSheet_1.zip › supplemengtary material/Additional file 1/TableS1.txt]

	logFC	AveExpr	t	P.Value	adj.P.Val	B	change
CLEC4G	-8.241235795	-1.327541101	-40.94482137	7.08E-150	1.87E-145	331.5514017	DOWN
CLEC4M	-9.065692517	-3.355956079	-40.01689161	1.67E-146	2.20E-142	323.7440742	DOWN
CLEC1B	-8.194158954	-3.154739136	-36.08723589	1.03E-131	9.05E-128	289.8864588	DOWN
STAB2	-6.284411196	-0.806134585	-36.05001316	1.43E-131	9.46E-128	289.6705724	DOWN
BMPER	-6.125406351	-1.928214063	-32.28730249	1.29E-116	6.82E-113	255.2758068	DOWN
CRHBP	-6.407802072	0.389499385	-31.80288415	1.24E-114	5.44E-111	251.078155	DOWN
FCN2	-7.437527199	-0.814007773	-31.43464007	4.04E-113	1.52E-109	247.5649074	DOWN
MARCO	-7.164838094	-0.115096911	-31.17406576	4.81E-112	1.58E-108	245.1375475	DOWN
FCN3	-5.689434345	1.867641246	-28.51013817	7.50E-101	2.07E-97	219.5483038	DOWN
COLEC10	-5.818618678	-0.357173768	-28.50552782	7.85E-101	2.07E-97	219.4036749	DOWN
CXCL14	-6.6232597	-0.615247397	-26.9591248	3.53E-94	8.47E-91	204.1829714	DOWN
CFP	-4.079135943	1.562197134	-26.47188095	4.64E-92	1.02E-88	199.3632235	DOWN
ADAMTS13	-3.094126416	2.538017351	-26.06505878	2.77E-90	5.61E-87	195.3062103	DOWN
INS-IGF2	-7.441189423	-3.758565789	-25.75082603	6.57E-89	1.24E-85	191.9339399	DOWN
CCBE1	-5.449041101	-1.542579135	-25.48932036	9.24E-88	1.62E-84	189.3495078	DOWN
HHIP	-6.487523931	-1.602709932	-25.21259713	1.52E-86	2.51E-83	186.6406008	DOWN
ECM1	-3.580357424	2.674479563	-25.20313935	1.68E-86	2.60E-83	186.6351402	DOWN
VIPR1	-4.607190417	0.846836707	-25.17143816	2.31E-86	3.39E-83	186.2871917	DOWN
PTH1R	-4.118264308	0.977688064	-24.66043946	4.17E-84	5.79E-81	181.1125628	DOWN
KCNN2	-4.803639335	-0.54432337	-23.56766207	2.96E-79	3.90E-76	169.9481374	DOWN
NTF3	-4.55133076	-1.585494292	-23.18048652	1.58E-77	1.98E-74	165.8775036	DOWN
ANGPTL6	-3.581781112	1.327866271	-22.91377003	2.45E-76	2.94E-73	163.3080241	DOWN
MT1H	-6.891335477	0.165775425	-22.63784385	4.20E-75	4.81E-72	160.4842258	DOWN
LINC01093	-5.76071504	-0.201761916	-22.31766224	1.14E-73	1.25E-70	157.1904462	DOWN
NDST3	-5.138624856	-4.314841285	-22.11976136	8.78E-73	9.27E-70	154.7716927	DOWN
LYVE1	-3.831801821	1.413908234	-22.07396295	1.41E-72	1.43E-69	154.6911698	DOWN
GPM6A	-4.768921264	-0.937341778	-21.8238121	1.87E-71	1.82E-68	152.069118	DOWN
PZP	-5.359452615	0.467151486	-21.65591885	1.06E-70	9.98E-68	150.3903388	DOWN
ASS1P2	-4.819743902	-3.493166201	-21.54839753	3.22E-70	2.93E-67	149.0037869	DOWN
COL6A6	-4.279898982	-3.068937854	-21.50345597	5.12E-70	4.50E-67	148.5268418	DOWN
PVALB	-4.82183193	-3.862992539	-20.99133885	1.02E-67	8.72E-65	143.2605373	DOWN
DBH	-3.98770713	1.522434763	-20.85841494	4.05E-67	3.34E-64	142.1736793	DOWN
MT1M	-5.708911312	1.120497371	-20.60774346	5.43E-66	4.34E-63	139.5856726	DOWN
CHRM2	-5.395983756	-4.487821398	-20.59357919	6.29E-66	4.88E-63	139.1812401	DOWN
EBF2	4.722410385	-1.102699713	20.52519204	1.28E-65	9.62E-63	138.4665137	UP
OIT3	-3.630098505	3.165498784	-20.48632317	1.91E-65	1.40E-62	138.3145684	DOWN
LRAT	-3.544347436	0.250027988	-20.44986662	2.78E-65	1.98E-62	137.9556984	DOWN
RSPO3	-5.252950391	-2.090871641	-20.39980324	4.67E-65	3.24E-62	137.3891251	DOWN
C14orf180	-5.802856388	-3.730766638	-20.34090905	8.60E-65	5.82E-62	136.7028178	DOWN
CETP	-3.268783366	1.992014899	-20.22870199	2.75E-64	1.81E-61	135.6820814	DOWN
PITPNM3	-3.853256065	-1.070927359	-20.08030345	1.28E-63	8.21E-61	134.1011342	DOWN
HAMP	-6.727132272	2.493738774	-20.06541428	1.49E-63	9.35E-61	133.9715183	DOWN
CHST4	-6.234467853	-2.185015024	-19.92411464	6.42E-63	3.94E-60	132.5363854	DOWN
BCO2	-4.339483613	1.529205107	-19.76732199	3.25E-62	1.95E-59	130.9249033	DOWN
SFRP5	-6.623832815	-1.660644037	-19.61256336	1.61E-61	9.45E-59	129.3458283	DOWN
MT1F	-5.128062833	2.667646156	-19.54671236	3.18E-61	1.83E-58	128.6253795	DOWN
AADAT	-3.527609719	2.316292874	-19.46151702	7.68E-61	4.31E-58	127.7676123	DOWN
GPR182	-4.572107193	-1.650283107	-19.43026125	1.06E-60	5.83E-58	127.4272733	DOWN
LIFR	-3.444089616	2.921486266	-19.32508634	3.15E-60	1.69E-57	126.349412	DOWN
CNDP1	-5.790314557	0.408342178	-19.2439674	7.27E-60	3.84E-57	125.5442251	DOWN
AC134043.3	3.236682995	-2.53970062	19.09309678	3.45E-59	1.79E-56	123.8123272	UP
CCL23	-3.23459476	-2.104817316	-19.00415799	8.65E-59	4.39E-56	122.9528054	DOWN
SLC5A1	-5.627117492	-2.372911166	-18.84419363	4.50E-58	2.24E-55	121.4306308	DOWN
CYP1A2	-7.726759738	1.828972831	-18.83201407	5.11E-58	2.49E-55	121.2793419	DOWN
RIPOR3	-3.3768956	0.30165075	-18.82136163	5.70E-58	2.73E-55	121.2179979	DOWN
PLAC8	-3.567314324	-0.036621902	-18.8029066	6.90E-58	3.25E-55	121.0261424	DOWN
CYP26A1	-5.155264404	-0.92811107	-18.77823066	8.89E-58	4.12E-55	120.7766442	DOWN
CSRNP1	-2.23441676	4.705362064	-18.48205084	1.88E-56	8.55E-54	117.6581168	DOWN
DACH1	-3.387519336	-1.632859695	-18.46865901	2.16E-56	9.65E-54	117.5327023	DOWN
SMUG1P1	-5.681516084	-3.550561045	-18.09976946	9.58E-55	4.21E-52	113.7859913	DOWN
SFRP1	-4.186022695	-1.056835911	-18.07960935	1.18E-54	5.09E-52	113.6216829	DOWN
PAMR1	-2.737272861	1.118945927	-18.04536226	1.67E-54	7.12E-52	113.2772164	DOWN
ADRA1A	-4.774960203	0.992347137	-18.00761564	2.47E-54	1.03E-51	112.8641173	DOWN
CPEB3	-2.626906453	3.084988413	-17.93939756	4.97E-54	2.05E-51	112.1380933	DOWN
NPY1R	-3.56496775	0.349722526	-17.88946476	8.29E-54	3.36E-51	111.6892946	DOWN
MT2P1	-4.465347627	-1.393475637	-17.77298629	2.73E-53	1.09E-50	110.4971982	DOWN
CLTRN	-3.74992503	1.127323936	-17.76835889	2.87E-53	1.13E-50	110.4344081	DOWN
DIRAS3	-4.120856934	-0.907336868	-17.74653971	3.58E-53	1.39E-50	110.2324522	DOWN
TIMD4	-4.576769129	-1.880228518	-17.68162506	6.97E-53	2.66E-50	109.5571761	DOWN
EHD3	-2.312364851	2.170921672	-17.64984026	9.65E-53	3.64E-50	109.2230262	DOWN
AL391845.2	3.043310314	-3.254647524	17.63933266	1.07E-52	3.99E-50	109.0316394	UP
FAM180A	-4.712600928	-1.121866557	-17.61780483	1.34E-52	4.89E-50	108.9257895	DOWN
FOSB	-4.299457466	2.97489503	-17.61673126	1.35E-52	4.89E-50	108.8261298	DOWN
AMHR2	-4.40720726	-4.350898943	-17.58368311	1.90E-52	6.77E-50	108.436395	DOWN
CALN1	-4.526822815	-4.58536958	-17.57042176	2.17E-52	7.65E-50	108.2959944	DOWN
SYT9	-5.929168497	-2.914827254	-17.51225221	3.94E-52	1.37E-49	107.844939	DOWN
DNASE1L3	-3.81383276	3.255230291	-17.4329278	8.86E-52	3.04E-49	106.9520012	DOWN
ESR1	-3.980865408	1.728209881	-17.4109419	1.11E-51	3.75E-49	106.7727472	DOWN
GABRD	4.381483827	0.85364962	17.40004879	1.24E-51	4.14E-49	106.5414798	UP
TUBE1	-2.011712344	3.028748154	-17.33112044	2.51E-51	8.26E-49	105.9547959	DOWN
ADGRG7	-3.798225827	0.822700706	-17.28120954	4.17E-51	1.36E-48	105.4885538	DOWN
FREM2	-5.728816477	-1.77584508	-17.21896027	7.86E-51	2.53E-48	104.8791031	DOWN
TBXA2R	-2.122222858	1.367674212	-17.08568891	3.06E-50	9.71E-48	103.5248603	DOWN
HGF	-3.427970587	1.893384105	-16.99218108	7.91E-50	2.48E-47	102.5280761	DOWN
TTC36	-5.259137106	1.689758236	-16.91180896	1.79E-49	5.56E-47	101.6949172	DOWN
NAT2	-4.88841544	1.168983977	-16.88075791	2.46E-49	7.53E-47	101.400716	DOWN
ITLN1	-4.67047109	-2.869088599	-16.82917102	4.15E-49	1.26E-46	100.9105889	DOWN
CD5L	-5.231580275	1.517484799	-16.80816168	5.13E-49	1.54E-46	100.652277	DOWN
TMEM26	-2.562025969	-0.969916622	-16.77069798	7.50E-49	2.22E-46	100.327135	DOWN
ZFP1	-1.859140278	2.540423812	-16.72502591	1.19E-48	3.49E-46	99.84390146	DOWN
HAND2-AS1	-4.609962499	-2.047670316	-16.66523837	2.19E-48	6.27E-46	99.28410856	DOWN
NUDT10	-4.182663483	-4.231057282	-16.67078033	2.07E-48	5.99E-46	99.24522354	DOWN
HIGD1B	3.168435929	-0.649825746	16.61297693	3.71E-48	1.05E-45	98.64033389	UP
SFTA1P	3.561178124	-3.018009432	16.58323483	5.01E-48	1.41E-45	98.39860022	UP
KIF19	-3.08159272	-2.102287561	-16.56626073	5.95E-48	1.65E-45	98.24661125	DOWN
SRPX	-3.442042245	0.579954647	-16.55680532	6.55E-48	1.80E-45	98.183755	DOWN
KBTBD11	-3.698013518	1.2137868	-16.50724365	1.08E-47	2.91E-45	97.65506224	DOWN
OR51E1	3.136771163	-1.796570722	16.5101141	1.05E-47	2.86E-45	97.6458439	UP
FENDRR	-3.97988815	-3.50659136	-16.47756401	1.46E-47	3.89E-45	97.33417389	DOWN
IL13RA2	-4.038575535	-1.740258444	-16.42800569	2.41E-47	6.35E-45	96.90157941	DOWN
NXF3	-4.038488054	-3.617798072	-16.41088392	2.86E-47	7.47E-45	96.66603564	DOWN
LRRN3	-3.470969027	-2.748035948	-16.39786883	3.26E-47	8.44E-45	96.5490044	DOWN
RCAN1	-2.382579661	5.324998706	-16.38335178	3.78E-47	9.68E-45	96.29857361	DOWN
INMT	-3.466356847	2.171236541	-16.3364542	6.07E-47	1.54E-44	95.90546581	DOWN
PHACTR3	-3.612771155	-3.952555139	-16.2815091	1.06E-46	2.65E-44	95.34643943	DOWN
FBXO43	3.706248843	-0.667366609	16.11408287	5.70E-46	1.42E-43	93.68397976	UP
PLVAP	2.787984626	5.975642588	16.09455143	6.93E-46	1.71E-43	93.52407536	UP
C21orf91	-1.720278922	2.430730062	-16.04192402	1.18E-45	2.85E-43	92.99348837	DOWN
KDM8	-2.965119349	3.549243949	-16.04615337	1.13E-45	2.75E-43	92.95248904	DOWN
AC008556.1	-2.377416228	-1.497258214	-15.99662879	1.85E-45	4.44E-43	92.5659863	DOWN
SLITRK6	-4.300652362	-4.451467248	-15.9933755	1.91E-45	4.55E-43	92.48895445	DOWN
ADRA2B	-2.508694008	0.571199185	-15.94488725	3.11E-45	7.34E-43	92.07709192	DOWN
RND3	-2.48073351	4.749519138	-15.76849962	1.82E-44	4.25E-42	90.15369944	DOWN
BMP5	-4.551839409	-2.445246184	-15.73367889	2.58E-44	5.92E-42	89.97977922	DOWN
IGFALS	-4.667173728	2.946492211	-15.74588453	2.29E-44	5.29E-42	89.95367657	DOWN
CYP2C19	-4.120173083	-1.62785763	-15.72650844	2.77E-44	6.31E-42	89.91365053	DOWN
MRO	-2.871443795	0.47887903	-15.70347829	3.49E-44	7.87E-42	89.67158972	DOWN
DCUN1D3	-1.246547146	3.03294837	-15.64194274	6.45E-44	1.44E-41	88.99489661	DOWN
SIGLEC7	-2.43876216	-0.293974674	-15.56643173	1.37E-43	3.04E-41	88.32902043	DOWN
MUC6	-5.171080889	-0.969151539	-15.49141434	2.89E-43	6.36E-41	87.56170173	DOWN
EGR2	-2.908491248	0.787666914	-15.46797466	3.65E-43	7.97E-41	87.32642769	DOWN
FCGR2B	-3.327505001	0.951891242	-15.43250823	5.20E-43	1.12E-40	86.95455493	DOWN
AC007906.2	-3.136156013	-2.307261316	-15.42838595	5.42E-43	1.16E-40	86.94122207	DOWN
AC104809.1	-5.463967688	-2.07310749	-15.36892001	9.78E-43	2.08E-40	86.37324636	DOWN
AC004477.1	2.629476792	-1.544960639	15.3350334	1.37E-42	2.89E-40	85.98550263	UP
AC092119.2	2.481670853	-1.77479905	15.32286978	1.55E-42	3.24E-40	85.86772363	UP
SMPD3	-2.380438396	0.318727607	-15.28714495	2.20E-42	4.58E-40	85.56860755	DOWN
COL25A1	-3.863710441	-3.082833969	-15.2408927	3.49E-42	7.18E-40	85.09629117	DOWN
HAGLROS	2.979495953	-3.470961348	15.23190777	3.81E-42	7.79E-40	85.00508183	UP
CBFA2T3	-2.399783341	1.071736032	-15.17186549	6.90E-42	1.40E-39	84.40981919	DOWN
PTGS2	-3.200004222	-1.038298173	-15.15988696	7.77E-42	1.57E-39	84.32517416	DOWN
MT1XP1	-4.026880273	-2.930175649	-15.15101429	8.49E-42	1.70E-39	84.22433595	DOWN
SLCO1C1	2.906633779	-3.013458307	15.06886929	1.91E-41	3.79E-39	83.40903468	UP
MT1G	-6.079013974	3.980843736	-15.03226067	2.74E-41	5.40E-39	82.86272034	DOWN
ITGA9	-2.226571798	3.070144174	-15.01692248	3.19E-41	6.24E-39	82.78385809	DOWN
PRKAR2B	-2.838899557	-0.332902229	-14.98415952	4.41E-41	8.55E-39	82.60093665	DOWN
AC004540.2	-4.072343089	-2.82826366	-14.97642111	4.76E-41	9.16E-39	82.51969983	DOWN
MT1L	-3.542754332	0.897679822	-14.89613002	1.05E-40	2.01E-38	81.67353425	DOWN
KAZN	-2.503123594	0.408378073	-14.88830329	1.13E-40	2.15E-38	81.65328527	DOWN
LRRC55	-3.482149861	-2.642445238	-14.86350713	1.45E-40	2.73E-38	81.41246878	DOWN
DDX11-AS1	2.636079504	-1.978467269	14.75646236	4.14E-40	7.75E-38	80.35128971	UP
ST6GAL2	-3.982535658	-1.57287948	-14.74102539	4.82E-40	8.93E-38	80.23325162	DOWN
C5orf34	2.414789954	-0.025602425	14.73680212	5.02E-40	9.20E-38	80.13634534	UP
SLITRK3	-5.473435736	-2.892796637	-14.72690399	5.54E-40	1.01E-37	80.09573436	DOWN
PTP4A2P2	2.311328619	-3.513559098	14.72253085	5.78E-40	1.04E-37	80.0378999	UP
CDC37L1	-1.58190607	4.557773872	-14.74062939	4.84E-40	8.93E-38	80.03193239	DOWN
CAPN10-DT	2.522506199	-0.424693191	14.72510962	5.63E-40	1.02E-37	80.02189752	UP
AC138356.1	-3.184934701	-1.631539547	-14.70452627	6.89E-40	1.23E-37	79.8784304	DOWN
LILRA5	-2.534056804	-0.301501775	-14.70301415	7.00E-40	1.24E-37	79.86271237	DOWN
SIGLEC11	-2.833371259	-1.145027186	-14.68823268	8.09E-40	1.42E-37	79.72127873	DOWN
CYP39A1	-4.171094417	2.438515018	-14.68605867	8.26E-40	1.44E-37	79.53039206	DOWN
C21orf62	-3.121819928	-4.27183513	-14.66955181	9.71E-40	1.67E-37	79.48876927	DOWN
MAP2K1	-1.072420912	5.157041001	-14.67188014	9.49E-40	1.65E-37	79.3523818	DOWN
KCTD9P4	-3.598928161	-4.476514619	-14.63473492	1.37E-39	2.34E-37	79.15763098	DOWN
MND1	3.313923689	0.443783887	14.56091891	2.81E-39	4.75E-37	78.43865592	UP
DPT	-4.276450605	0.375841991	-14.56389006	2.73E-39	4.65E-37	78.43634035	DOWN
HMGCLL1	-3.686979018	-3.958168465	-14.55836415	2.88E-39	4.84E-37	78.43183443	DOWN
EFNB3	-3.000124844	-1.438719798	-14.52413934	4.03E-39	6.72E-37	78.13087585	DOWN
AC004160.1	-4.116046841	-2.225424774	-14.51934488	4.22E-39	6.97E-37	78.08488611	DOWN
CDKN2B-AS1	3.46845678	-1.542985455	14.5190907	4.23E-39	6.97E-37	78.06176574	UP
TSLP	-3.748706672	-0.390618898	-14.51744717	4.30E-39	7.04E-37	78.04003559	DOWN
AF165147.1	-3.140895096	-3.313651735	-14.44206313	8.97E-39	1.46E-36	77.31261057	DOWN
SPSB4	-3.622288566	-4.174690965	-14.41010752	1.22E-38	1.97E-36	76.99791712	DOWN
LILRB5	-2.327108111	2.098164247	-14.41689529	1.15E-38	1.85E-36	76.98764724	DOWN
LHX2	-3.008034889	-1.048244825	-14.37936616	1.65E-38	2.64E-36	76.73239408	DOWN
NOX4	2.677793412	-0.385197057	14.36563243	1.89E-38	3.00E-36	76.55744287	UP
ATP13A4	-3.54610176	-3.657432211	-14.35140965	2.17E-38	3.42E-36	76.44151571	DOWN
CAMK4	-2.1383782	-0.23246379	-14.30857957	3.29E-38	5.16E-36	76.04919074	DOWN
AL606489.1	2.854146446	-2.493739869	14.30380396	3.44E-38	5.37E-36	75.992844	UP
WDR66	-2.0523605	-0.62678603	-14.29959523	3.59E-38	5.56E-36	75.96530503	DOWN
GABRP	-4.212065769	-2.321694644	-14.27517129	4.55E-38	7.01E-36	75.73034056	DOWN
NEIL3	3.842877647	-0.539697317	14.25858873	5.34E-38	8.19E-36	75.54801523	UP
LINC02027	-4.915589952	-2.194715733	-14.25317479	5.63E-38	8.58E-36	75.51158715	DOWN
TFPI2	-2.922070125	0.013180782	-14.24771197	5.93E-38	9.00E-36	75.44277791	DOWN
CTNNA3	-3.700341567	-1.018565558	-14.23410171	6.77E-38	1.02E-35	75.32441989	DOWN
AC016773.2	2.430863825	-2.126845212	14.22762939	7.21E-38	1.08E-35	75.25277795	UP
CDC25C	4.338861534	0.939979663	14.2234734	7.51E-38	1.11E-35	75.20159373	UP
CFTR	-5.037384482	-1.376945416	-14.21440466	8.20E-38	1.19E-35	75.11272616	DOWN
NGFR	-3.159657388	2.385945834	-14.22354057	7.50E-38	1.11E-35	75.06871762	DOWN
COX6B1P4	-3.364857715	-4.446134657	-14.2077195	8.75E-38	1.27E-35	75.04804631	DOWN
PLSCR4	-2.102748888	3.820150071	-14.22496679	7.40E-38	1.10E-35	75.04059254	DOWN
FITM1	-2.7109165	0.243320151	-14.1995462	9.47E-38	1.36E-35	74.97688392	DOWN
AC010280.2	-3.867655714	-2.692119633	-14.1960045	9.80E-38	1.40E-35	74.96831923	DOWN
NAAA	-1.862419154	3.922556577	-14.21669429	8.02E-38	1.17E-35	74.96376819	DOWN
GNAO1	-3.61968608	1.688737242	-14.16586136	1.31E-37	1.87E-35	74.53619745	DOWN
AC092384.2	-4.272632402	-2.701331402	-14.14985498	1.53E-37	2.16E-35	74.52760961	DOWN
GLS2	-4.25137101	0.748699869	-14.15353513	1.48E-37	2.10E-35	74.44907185	DOWN
CD1D	-2.426258991	1.848506031	-14.13221387	1.82E-37	2.55E-35	74.2505835	DOWN
FAM163B	-4.414273809	-2.46940646	-14.11033571	2.24E-37	3.12E-35	74.14868311	DOWN
SLCO1B3	-5.443062699	1.086692172	-14.1237449	1.97E-37	2.75E-35	74.11771193	DOWN
MYOM2	-3.07291219	-0.26939169	-14.10429498	2.38E-37	3.29E-35	74.07109518	DOWN
AC092171.4	2.397528234	-2.609754916	14.09592023	2.58E-37	3.53E-35	73.99868222	UP
SPRY2	-1.572242961	3.311857741	-14.09920233	2.50E-37	3.43E-35	73.87344126	DOWN
PCDH9	-3.292485697	-0.803426733	-14.07435619	3.18E-37	4.32E-35	73.7939963	DOWN
RANBP3L	-3.610940034	-0.778982512	-14.05299926	3.91E-37	5.28E-35	73.58189722	DOWN
GLP2R	-3.987276912	-2.995583338	-14.03866298	4.49E-37	6.01E-35	73.46121015	DOWN
CXCL12	-3.309939113	4.768367801	-14.05076108	3.99E-37	5.37E-35	73.31616209	DOWN
PLGLA	-3.991850527	-0.39026728	-14.00931055	5.95E-37	7.93E-35	73.13804605	DOWN
FAM83F	-4.225887478	-1.986470828	-13.95987728	9.59E-37	1.27E-34	72.70759864	DOWN
LCAT	-3.163390855	4.906638713	-13.94193833	1.14E-36	1.50E-34	72.27103168	DOWN
PRAM1	-1.961087488	-0.287277352	-13.90990077	1.55E-36	2.03E-34	72.2324562	DOWN
FOLH1B	-4.348691378	-0.607922479	-13.90991951	1.55E-36	2.03E-34	72.1845327	DOWN
LILRA2	-2.220492068	-0.460704134	-13.84499173	2.89E-36	3.74E-34	71.61434055	DOWN
CHIC2	-1.001716413	2.787098931	-13.8482408	2.81E-36	3.65E-34	71.53535344	DOWN
MTFR2	3.063966503	-0.365553375	13.83543147	3.17E-36	4.08E-34	71.50295196	UP
GNA14	-2.390884376	0.46867738	-13.82183221	3.61E-36	4.63E-34	71.36395852	DOWN
SKA1	4.374258425	1.027411162	13.8130364	3.93E-36	5.01E-34	71.292886	UP
FOS	-3.274491246	5.284370086	-13.81102031	4.01E-36	5.09E-34	71.0115774	DOWN
RBMS3	-1.923785376	1.434756045	-13.78340999	5.23E-36	6.60E-34	70.96428801	DOWN
CDH19	-4.261150357	-1.613113307	-13.76054371	6.51E-36	8.13E-34	70.80244866	DOWN
RFX8	2.539206801	-2.091651913	13.73792227	8.08E-36	1.00E-33	70.59193222	UP
TRIB1	-1.847459871	6.301092155	-13.7613132	6.46E-36	8.11E-34	70.53411576	DOWN
TCIM	-2.556877574	4.690737665	-13.75781161	6.68E-36	8.31E-34	70.52287479	DOWN
NCAM1	-3.192847135	-0.448869008	-13.73177411	8.57E-36	1.06E-33	70.51914966	DOWN
TH	-3.686952823	-4.550160442	-13.71519146	1.00E-35	1.23E-33	70.36825574	DOWN
PDZRN4	-3.853677507	-3.647473799	-13.70486936	1.11E-35	1.33E-33	70.28288682	DOWN
TICRR	3.642375354	0.156653126	13.70442795	1.11E-35	1.33E-33	70.26514575	UP
RETREG1	-3.801254188	2.426184756	-13.72396282	9.23E-36	1.13E-33	70.26448947	DOWN
ASPA	-2.627275221	0.857654828	-13.7085636	1.07E-35	1.30E-33	70.2550502	DOWN
PDE7B	-2.137984841	0.928923847	-13.70576386	1.10E-35	1.33E-33	70.24635743	DOWN
SCARA5	-4.30275747	-2.102977984	-13.69590637	1.21E-35	1.44E-33	70.19844136	DOWN
HHIP-AS1	-3.576425385	-3.190966449	-13.69107737	1.26E-35	1.50E-33	70.15426788	DOWN
RNF125	-2.374195136	2.80140332	-13.70545067	1.10E-35	1.33E-33	70.10917983	DOWN
FAM72D	2.994624747	-2.52616074	13.67339793	1.50E-35	1.76E-33	69.98815373	UP
AC132192.2	2.328422768	-0.620933901	13.6648445	1.63E-35	1.91E-33	69.88618761	UP
AL353708.3	2.385227377	-2.166955466	13.64449709	1.97E-35	2.30E-33	69.7086817	UP
CCL14	-2.351516486	1.069318234	-13.62313899	2.42E-35	2.81E-33	69.44721002	DOWN
FATE1	3.345152687	-2.566159823	13.59439387	3.18E-35	3.68E-33	69.24352672	UP
EGR3	-2.541718224	-0.440665194	-13.56584055	4.18E-35	4.79E-33	68.96345039	DOWN
HBB	-2.83715775	3.028400763	-13.5821977	3.58E-35	4.12E-33	68.91157503	DOWN
ARHGEF39	2.815593297	1.577615254	13.51729977	6.64E-35	7.58E-33	68.51360025	UP
HAND2	-3.965522213	-0.927631047	-13.51432219	6.83E-35	7.76E-33	68.45666532	DOWN
NRBF2	-1.055780862	4.325145869	-13.49842396	7.94E-35	8.99E-33	68.1081585	DOWN
ANKRD55	-2.94120858	-1.635525088	-13.43927364	1.39E-34	1.56E-32	67.78458484	DOWN
KLHL15	-1.438398672	3.286951362	-13.45751583	1.17E-34	1.32E-32	67.76645125	DOWN
SOCS2	-2.556652325	3.441872383	-13.45037824	1.25E-34	1.41E-32	67.65141269	DOWN
TPPP2	-3.159037845	-0.483337566	-13.4171608	1.72E-34	1.90E-32	67.54892777	DOWN
CPED1	-2.795569548	2.9124849	-13.43514252	1.45E-34	1.61E-32	67.52719082	DOWN
AL359510.2	2.593294311	-3.136023416	13.40660761	1.90E-34	2.09E-32	67.47777954	UP
IL1RL1	-3.625937938	-1.745896589	-13.39597453	2.10E-34	2.30E-32	67.37282797	DOWN
CCT3	1.261059052	8.112138141	13.40994408	1.84E-34	2.03E-32	67.2102323	UP
SLC17A8	-3.564387651	-4.28916649	-13.37771304	2.50E-34	2.72E-32	67.1968878	DOWN
MELK	3.99903581	1.639643892	13.3773894	2.51E-34	2.72E-32	67.19378775	UP
FAM99A	-4.542312699	1.227693759	-13.35606257	3.07E-34	3.32E-32	66.82451375	DOWN
AC018809.1	2.275394851	-3.241556483	13.32542218	4.10E-34	4.39E-32	66.71734108	UP
RASGEF1B	-2.117040749	3.754281759	-13.3350279	3.74E-34	4.03E-32	66.56110481	DOWN
ZNF252P-AS1	2.203278053	-2.269051696	13.28490159	6.01E-34	6.39E-32	66.33378971	UP
GSTZ1	-2.341972944	4.83864018	-13.29705978	5.36E-34	5.72E-32	66.16025292	DOWN
AC124944.2	2.233813948	-1.704057301	13.25975746	7.62E-34	8.04E-32	66.0953084	UP
ZKSCAN2-DT	1.992656417	-0.429227054	13.25978391	7.62E-34	8.04E-32	66.08920387	UP
VPS45	1.088561831	4.538350414	13.22364864	1.07E-33	1.12E-31	65.62026872	UP
FRMD4B	-1.396199741	3.965649269	-13.23041322	1.01E-33	1.06E-31	65.58949119	DOWN
LINC02202	2.273905066	-3.018335638	13.19117801	1.46E-33	1.52E-31	65.46420845	UP
UBE2T	3.195518328	2.286992291	13.18949009	1.48E-33	1.54E-31	65.44903434	UP
SLC6A19	-5.057718469	-2.996286405	-13.18790903	1.50E-33	1.55E-31	65.42562453	DOWN
DIPK2B	2.208853724	2.748059533	13.17463306	1.70E-33	1.75E-31	65.30320585	UP
SCIMP	-1.982358914	0.745791822	-13.16948086	1.79E-33	1.83E-31	65.21312783	DOWN
RET	-3.583642529	-1.285771018	-13.14749827	2.20E-33	2.24E-31	65.03709149	DOWN
AVPR1A	-4.355079864	1.933030409	-13.16214204	1.91E-33	1.96E-31	64.97226977	DOWN
S100A12	-3.196385823	-3.57345157	-13.12278139	2.77E-33	2.81E-31	64.82411454	DOWN
ADGRE1	-2.727355151	-1.409436588	-13.12211033	2.79E-33	2.82E-31	64.81881607	DOWN
MARCHF4	2.585527654	-3.409793045	13.12042996	2.83E-33	2.84E-31	64.80670184	UP
CLDN10	-4.744033722	-2.13322501	-13.12158226	2.80E-33	2.82E-31	64.79415739	DOWN
SCX	2.977683701	-1.120120855	13.10502296	3.27E-33	3.26E-31	64.65812366	UP
FOXO1	-1.766788391	4.448583672	-13.11374383	3.02E-33	3.01E-31	64.46478458	DOWN
AC145207.9	2.417476112	-2.303972883	13.07891218	4.18E-33	4.15E-31	64.41902716	UP
CENPA	3.772196919	0.363939084	13.06929537	4.58E-33	4.49E-31	64.32360408	UP
NR4A3	-2.675540719	0.912555649	-13.07506217	4.34E-33	4.29E-31	64.29028539	DOWN
AL137060.3	2.260723344	-3.143965738	13.06241816	4.89E-33	4.77E-31	64.26789234	UP
AMD1P4	-4.07295954	-2.697205416	-13.05151273	5.41E-33	5.27E-31	64.16419689	DOWN
ETFDH	-1.772034238	5.441200917	-13.07266021	4.44E-33	4.37E-31	64.0513331	DOWN
EME1	3.009914389	0.253091234	13.03771672	6.16E-33	5.97E-31	64.02895411	UP
TLR4	-1.72761726	2.491617039	-13.01760268	7.44E-33	7.19E-31	63.68520057	DOWN
P3H2	-2.053964678	1.233071698	-13.00473924	8.39E-33	8.02E-31	63.64382839	DOWN
HBA2	-2.705009918	1.692929382	-13.00439753	8.42E-33	8.02E-31	63.57416991	DOWN
EXO1	3.63711906	1.137196482	12.98634253	9.97E-33	9.46E-31	63.55624803	UP
LRRC4	-2.042876828	-1.000879067	-12.98501958	1.01E-32	9.54E-31	63.54778303	DOWN
FAM13A	-2.433841454	3.571191939	-13.01173743	7.86E-33	7.57E-31	63.53313254	DOWN
MT1E	-4.56663648	4.80487306	-13.0095941	8.02E-33	7.69E-31	63.45167265	DOWN
SAPCD1	2.631385314	-2.124700241	12.93794504	1.57E-32	1.48E-30	63.11473182	UP
AL513320.1	2.106090957	-3.158725068	12.93660203	1.59E-32	1.49E-30	63.10344348	UP
TCTEX1D1	-3.109702767	-1.319170228	-12.90808861	2.07E-32	1.94E-30	62.82696989	DOWN
SKA3	3.549006151	0.97303787	12.87712287	2.77E-32	2.56E-30	62.54856856	UP
ST8SIA6	-3.167857394	-3.754931425	-12.87643793	2.78E-32	2.57E-30	62.54481973	DOWN
DSE	-1.763592226	2.339680666	-12.87953296	2.70E-32	2.51E-30	62.41205531	DOWN
COL9A1	3.144559173	-2.205443431	12.86121693	3.21E-32	2.94E-30	62.40820078	UP
MAGI2-AS3	-2.867427795	2.008231814	-12.8813429	2.66E-32	2.48E-30	62.39799716	DOWN
OLFML3	-2.343335128	2.499399065	-12.86541466	3.09E-32	2.84E-30	62.23866146	DOWN
AC006277.1	2.099575579	-2.091155451	12.82260467	4.60E-32	4.20E-30	62.05015479	UP
SPC25	3.161977964	0.695386067	12.81064432	5.14E-32	4.66E-30	61.93709452	UP
EPHA2	-2.017774855	4.18309614	-12.82166906	4.64E-32	4.22E-30	61.75190713	DOWN
CENPI	2.953616294	0.048257499	12.7825897	6.67E-32	6.01E-30	61.67838795	UP
MFSD2A	-4.385223701	3.353435881	-12.80804606	5.26E-32	4.76E-30	61.6178381	DOWN
GASK1A	-3.299315415	0.319443936	-12.76909928	7.56E-32	6.76E-30	61.45966617	DOWN
ACADS	-1.742913622	6.218911275	-12.77545424	7.13E-32	6.40E-30	61.2757876	DOWN
NUF2	3.985933231	1.439307534	12.73660792	1.02E-31	9.08E-30	61.25914728	UP
IL1RAP	-2.116704958	4.580211184	-12.75511365	8.61E-32	7.67E-30	61.11969862	DOWN
E2F8	3.797052426	0.418326059	12.72127225	1.18E-31	1.04E-29	61.11811755	UP
MT1JP	-3.945438851	-4.621837716	-12.69070645	1.57E-31	1.38E-29	60.84022861	DOWN
FPR2	-3.235491994	-3.176946858	-12.6488467	2.31E-31	2.02E-29	60.45924873	DOWN
FXN	-1.377859055	3.379259459	-12.65403281	2.20E-31	1.93E-29	60.27372276	DOWN
AL162431.1	2.298702695	-1.21388834	12.61693758	3.10E-31	2.71E-29	60.16436712	UP
ASS1P1	-2.318412326	-0.576697603	-12.59957775	3.64E-31	3.16E-29	59.98751009	DOWN
TOMM40L	1.611066658	4.63270444	12.60605151	3.43E-31	2.98E-29	59.92031146	UP
TCF21	-2.520171448	-0.894903313	-12.5753133	4.55E-31	3.92E-29	59.76993224	DOWN
LINC02875	2.648681096	-1.737208446	12.57277412	4.66E-31	3.99E-29	59.76444798	UP
P2RY12	-2.917925152	-2.908323969	-12.57269868	4.66E-31	3.99E-29	59.76416515	DOWN
AGL	-1.63000227	4.791124606	-12.58067066	4.33E-31	3.75E-29	59.51725926	DOWN
ERCC6L	2.870584367	-0.439959273	12.52857244	7.01E-31	5.94E-29	59.35926149	UP
IL33	-2.34114917	2.455626437	-12.54766878	5.88E-31	5.02E-29	59.31720539	DOWN
SKAP1	-2.385455201	2.258265623	-12.54134771	6.23E-31	5.30E-29	59.27323432	DOWN
AL023803.2	2.632027375	-2.640719941	12.51689341	7.80E-31	6.58E-29	59.25555101	UP
DEPDC1	3.936252461	1.030041298	12.50924187	8.37E-31	7.01E-29	59.18399357	UP
ADGRB3	-3.237183039	-3.345356342	-12.50691294	8.55E-31	7.10E-29	59.1652104	DOWN
AL121906.2	2.517089911	-2.096179093	12.5068432	8.56E-31	7.10E-29	59.1645757	UP
STEAP4	-2.91427782	2.852978998	-12.52835873	7.02E-31	5.94E-29	59.09343756	DOWN
N4BP2L1	-1.615985731	4.270424608	-12.51471108	7.96E-31	6.69E-29	58.93409033	DOWN
ACSM3	-2.689345754	3.983865136	-12.50779819	8.48E-31	7.08E-29	58.85607754	DOWN
GRIN2B	-3.845794889	-2.033785497	-12.47295171	1.17E-30	9.55E-29	58.83756979	DOWN
MMRN1	-2.358005419	0.842499811	-12.48010141	1.09E-30	8.97E-29	58.82446604	DOWN
FEZ1	-1.778319341	1.625178952	-12.46999511	1.20E-30	9.78E-29	58.70447292	DOWN
P2RY13	-2.189765604	0.281977033	-12.45972473	1.32E-30	1.07E-28	58.68176999	DOWN
MS4A6A	-2.04088062	3.947670339	-12.48593153	1.04E-30	8.58E-29	58.6729179	DOWN
SMG5	1.376322142	6.749291497	12.48266635	1.07E-30	8.79E-29	58.63309182	UP
VSIG4	-2.347028927	2.358484462	-12.46677632	1.24E-30	1.00E-28	58.58423243	DOWN
ZFP36	-1.862996126	6.61058282	-12.48330786	1.06E-30	8.76E-29	58.58321298	DOWN
PELI2	-2.198980035	0.17542244	-12.43203262	1.70E-30	1.37E-28	58.43170126	DOWN
HJURP	3.908151515	1.825811555	12.42532526	1.81E-30	1.45E-28	58.42421723	UP
CD4	-2.017929179	5.196512945	-12.44769132	1.47E-30	1.19E-28	58.28035356	DOWN
CD244	-2.221737665	-0.670149301	-12.39540978	2.38E-30	1.90E-28	58.13286068	DOWN
RDM1	3.169947847	-1.458600841	12.39308021	2.43E-30	1.93E-28	58.13241087	UP
PHLDA1	-2.352277806	5.551585068	-12.42438428	1.83E-30	1.46E-28	58.05567618	DOWN
CENPL	2.216153999	1.446672141	12.38001803	2.74E-30	2.17E-28	58.01274207	UP
PBK	3.699306214	1.377384871	12.3640658	3.18E-30	2.50E-28	57.8692101	UP
RXFP1	-2.304320613	-1.991498119	-12.3557972	3.43E-30	2.68E-28	57.79349569	DOWN
SCAMP3	1.225996187	6.365300448	12.37710819	2.82E-30	2.23E-28	57.68116011	UP
AL132780.5	1.814138077	-3.210972809	12.32788276	4.42E-30	3.41E-28	57.54212156	UP
AL590708.1	2.489918137	-3.516287324	12.32031592	4.74E-30	3.65E-28	57.4716777	UP
NAT1	-1.492988714	1.931910289	-12.33511695	4.14E-30	3.20E-28	57.4693152	DOWN
C1RL	-1.509145611	6.764989346	-12.36001922	3.30E-30	2.59E-28	57.45889694	DOWN
IRF8	-1.848948076	3.576618402	-12.34571144	3.76E-30	2.93E-28	57.41915894	DOWN
KCND3	-3.682202637	2.173131125	-12.33710363	4.07E-30	3.16E-28	57.36380133	DOWN
SRD5A2	-3.810696675	2.648851779	-12.33668108	4.08E-30	3.17E-28	57.33235774	DOWN
KIF18A	3.192776683	0.24195105	12.29586878	5.93E-30	4.53E-28	57.25255682	UP
IDO2	-3.800040439	-1.544819784	-12.29949147	5.74E-30	4.40E-28	57.25045987	DOWN
TTK	3.74619392	1.113309227	12.27263394	7.33E-30	5.59E-28	57.04381509	UP
RNY4P10	1.861790934	-3.320040596	12.26748602	7.68E-30	5.84E-28	56.99662604	UP
NCAPG	3.938673784	2.110452769	12.26560046	7.82E-30	5.92E-28	56.98115784	UP
AC099508.2	-3.709906993	-3.055280133	-12.26345545	7.97E-30	6.01E-28	56.95819478	DOWN
MXD3	2.51493157	2.637883794	12.25746571	8.42E-30	6.33E-28	56.89262078	UP
AL021328.1	-4.340262445	-2.839320529	-12.24001485	9.87E-30	7.31E-28	56.73533304	DOWN
FAM189B	1.587393198	4.454296075	12.25507492	8.60E-30	6.44E-28	56.73412433	UP
SLC8A1	-1.665173486	1.159562654	-12.24731855	9.23E-30	6.88E-28	56.72273734	DOWN
BCKDHB	-1.737919526	4.532297449	-12.26523752	7.84E-30	5.93E-28	56.64610776	DOWN
PCNX3	1.024349933	5.409406724	12.25495062	8.61E-30	6.44E-28	56.61638537	UP
RAD54L	3.265939257	0.019333642	12.21448073	1.25E-29	9.18E-28	56.52044258	UP
ZADH2	-1.089372818	4.362652299	-12.24580079	9.36E-30	6.96E-28	56.49683944	DOWN
RNF165	-2.678721085	-0.463249244	-12.21596652	1.23E-29	9.08E-28	56.48746843	DOWN
TLCD3B	2.657393756	-3.279418344	12.20116395	1.41E-29	1.03E-27	56.39769412	UP
KCNJ16	-4.414901845	-2.828103789	-12.1840967	1.64E-29	1.20E-27	56.23099706	DOWN
NEK2	4.030182244	1.802758329	12.18182585	1.68E-29	1.23E-27	56.22788363	UP
HASPIN	2.539825904	-1.300322242	12.15963018	2.05E-29	1.49E-27	56.02862939	UP
PTGIS	-3.186404112	1.091631813	-12.16130636	2.02E-29	1.47E-27	55.86430737	DOWN
CWH43	-3.821612763	-4.353881102	-12.13908929	2.47E-29	1.78E-27	55.84454836	DOWN
LINC01311	2.047456121	-1.366776028	12.1376173	2.51E-29	1.80E-27	55.83089179	UP
FPR1	-2.519231378	0.282391018	-12.14324457	2.38E-29	1.72E-27	55.79943464	DOWN
AC016394.2	1.838506397	-1.241217796	12.13065378	2.67E-29	1.89E-27	55.76801069	UP
AC010719.1	2.910745641	-0.393478194	12.12545643	2.80E-29	1.97E-27	55.72205581	UP
CDC45	3.286641666	1.587488214	12.12471672	2.82E-29	1.98E-27	55.71551997	UP
ZNF330	-1.037207198	4.242224337	-12.15246328	2.19E-29	1.58E-27	55.66130216	DOWN
RASD2	2.450613613	-0.320674133	12.11060232	3.20E-29	2.24E-27	55.58860364	UP
CAMK2B	-3.622957199	0.001943798	-12.12009543	2.94E-29	2.06E-27	55.55312383	DOWN
GRAMD1C	-2.092257353	2.736330371	-12.13322976	2.61E-29	1.86E-27	55.53996311	DOWN
NDC80	3.217054404	1.990309129	12.1044322	3.39E-29	2.36E-27	55.53212335	UP
MCC	-2.28585551	3.1961762	-12.13157494	2.65E-29	1.88E-27	55.48598573	DOWN
MMAA	-1.347244685	3.88891675	-12.12908194	2.71E-29	1.92E-27	55.4592991	DOWN
SLC26A6	2.38775946	3.867115643	12.09630044	3.65E-29	2.54E-27	55.39186895	UP
TNFRSF4	2.4282835	1.113749903	12.08842249	3.92E-29	2.72E-27	55.39030908	UP
ORC1	2.975136896	0.970660776	12.0811254	4.18E-29	2.90E-27	55.32576127	UP
CDKN3	3.696389848	2.021700555	12.07574081	4.39E-29	3.03E-27	55.27684697	UP
VMO1	-1.636796724	1.166564501	-12.07016263	4.62E-29	3.17E-27	55.12956527	DOWN
SLC7A8	-1.890389541	2.103044083	-12.07114396	4.58E-29	3.15E-27	55.04396321	DOWN
EPHB1	-2.365926574	-1.011166979	-12.04633552	5.73E-29	3.91E-27	54.99101065	DOWN
MTUS2	-3.858955209	-2.9467132	-12.04464409	5.82E-29	3.95E-27	54.99060132	DOWN
SIGLEC9	-1.779742434	0.263280009	-12.04536294	5.78E-29	3.93E-27	54.95293792	DOWN
KIF18B	3.867422094	1.353666122	12.02183923	7.16E-29	4.80E-27	54.7964029	UP
DUSP6	-1.640354769	5.719585605	-12.06376371	4.90E-29	3.36E-27	54.79287539	DOWN
TBC1D16	1.674544777	5.012000086	12.04412783	5.85E-29	3.96E-27	54.79029328	UP
DLGAP5	3.577243657	1.421040943	12.01954061	7.31E-29	4.89E-27	54.77585191	UP
CD302	-1.886797246	4.316157373	-12.05209094	5.44E-29	3.72E-27	54.72657075	DOWN
KLRF1	-2.159483215	-2.144794781	-12.01403648	7.68E-29	5.13E-27	54.72452508	DOWN
MYD88	-1.005903086	5.366709698	-12.03898401	6.13E-29	4.13E-27	54.59143529	DOWN
CXCR2P1	-2.876965283	0.062490749	-12.00462753	8.36E-29	5.54E-27	54.55378907	DOWN
NR4A1	-2.382865277	3.895820952	-12.03082473	6.60E-29	4.44E-27	54.53994587	DOWN
NAPSB	-2.192554686	1.259472931	-12.0056248	8.29E-29	5.51E-27	54.51323651	DOWN
E2F7	3.254175277	-0.40913131	11.98839271	9.68E-29	6.37E-27	54.49835329	UP
AC092821.2	2.222682997	-2.383371605	11.98095491	1.04E-28	6.79E-27	54.43087575	UP
TACSTD2	-3.270105879	0.173719023	-11.99078366	9.47E-29	6.25E-27	54.39840418	DOWN
CDH13	2.356263633	2.550421941	11.97176042	1.12E-28	7.29E-27	54.32799068	UP
ACAD11	-2.198387531	0.352159998	-11.97811202	1.06E-28	6.94E-27	54.32798587	DOWN
MT1X	-3.930412995	5.641258149	-12.01364741	7.71E-29	5.13E-27	54.32632856	DOWN
DNAJC25	-1.408491751	4.042437437	-12.00417625	8.39E-29	5.55E-27	54.32419092	DOWN
PKMYT1	3.035075477	1.645374071	11.96309347	1.22E-28	7.85E-27	54.27120227	UP
NRXN1	-3.111176421	-5.019585532	-11.96039032	1.25E-28	8.02E-27	54.24867158	DOWN
PYGO2	1.187455805	5.380716461	11.97912378	1.05E-28	6.89E-27	54.14264674	UP
ZIC2	5.587969381	0.116736653	11.94514562	1.43E-28	9.13E-27	54.10655956	UP
AC105137.2	1.97098296	-3.242680422	11.94194323	1.47E-28	9.38E-27	54.08067019	UP
MAN1C1	-2.31745785	3.530262635	-11.97475742	1.09E-28	7.11E-27	54.05654908	DOWN
TRAIP	2.620194202	1.084228699	11.93515957	1.56E-28	9.90E-27	54.02390315	UP
GHR	-2.844612525	5.037452911	-11.97730596	1.07E-28	6.97E-27	54.01547905	DOWN
KCNK17	-3.002461565	-1.934617822	-11.93521451	1.56E-28	9.90E-27	54.01008672	DOWN
TERT	5.112725125	-1.347851778	11.93058659	1.63E-28	1.03E-26	53.97472033	UP
RNF152	-1.817971225	4.626344749	-11.96907197	1.15E-28	7.45E-27	53.97044467	DOWN
PLPP4	-3.753808699	-3.233778171	-11.92123667	1.77E-28	1.11E-26	53.8951829	DOWN
TRPV6	-4.059339472	-2.541382074	-11.92226156	1.76E-28	1.10E-26	53.88814506	DOWN
JCHAIN	-3.55394908	2.174561056	-11.94959692	1.37E-28	8.82E-27	53.87073028	DOWN
XRCC2	2.843365873	0.284249953	11.91482621	1.88E-28	1.17E-26	53.84422907	UP
LINC01818	-3.180315725	-4.689747068	-11.91262651	1.92E-28	1.19E-26	53.82460006	DOWN
LINC02428	-3.694389889	0.409436644	-11.9291813	1.65E-28	1.04E-26	53.80878676	DOWN
PDE2A	-1.930528087	2.648705265	-11.9335543	1.59E-28	1.00E-26	53.76483105	DOWN
CLIC6	-3.659763697	-1.575533339	-11.909539	1.97E-28	1.22E-26	53.75552833	DOWN
FXYD1	-3.650973776	2.638472522	-11.93797629	1.53E-28	9.70E-27	53.74063533	DOWN
CD34	1.980035989	4.87897057	11.92137691	1.77E-28	1.11E-26	53.72691204	UP
EGR1	-2.659263365	6.082547681	-11.94601297	1.42E-28	9.08E-27	53.71996027	DOWN
LILRA1	-1.984445303	-1.197530498	-11.8997917	2.15E-28	1.33E-26	53.69690087	DOWN
NRG1	-3.905422193	0.158178846	-11.91376457	1.90E-28	1.18E-26	53.67861195	DOWN
CAPN11	2.017197574	-1.366392698	11.89452832	2.26E-28	1.39E-26	53.66416206	UP
SIX1	3.71938289	-1.821384032	11.89370892	2.27E-28	1.39E-26	53.65018394	UP
AC087392.1	-3.929333709	-2.691625498	-11.87741698	2.63E-28	1.61E-26	53.49497983	DOWN
CCDC196	-3.90985772	-2.804917422	-11.87238135	2.75E-28	1.67E-26	53.45198124	DOWN
ORC6	2.769188769	0.695360731	11.87056866	2.80E-28	1.70E-26	53.45163335	UP
MTHFD2L	-1.38032853	2.64886954	-11.88978763	2.35E-28	1.44E-26	53.40326875	DOWN
GABRQ	2.921923628	-3.151756469	11.86275689	3.00E-28	1.81E-26	53.37451624	UP
DPF3	-2.411575964	0.017281262	-11.8688869	2.84E-28	1.72E-26	53.36369714	DOWN
PLGLB2	-2.848979909	0.729136778	-11.8640172	2.97E-28	1.79E-26	53.25007476	DOWN
SLCO4C1	-3.962276644	-0.384701966	-11.85103335	3.33E-28	2.00E-26	53.15168481	DOWN
FAHD2A	-1.221721054	4.739333561	-11.87442668	2.70E-28	1.65E-26	53.13521464	DOWN
CD160	-1.96052062	-1.446211613	-11.82033544	4.39E-28	2.63E-26	52.99668199	DOWN
SERTAD1	-1.483979398	3.667720535	-11.85182753	3.31E-28	1.99E-26	52.98152277	DOWN
CENPE	3.040526557	1.383661105	11.81091217	4.78E-28	2.85E-26	52.92213194	UP
DIAPH3	3.172757734	0.582331984	11.80093572	5.23E-28	3.10E-26	52.83573571	UP
PLCXD3	-3.480657302	-1.057541078	-11.80214642	5.17E-28	3.08E-26	52.78574176	DOWN
WNT2	-3.955161133	-3.341887313	-11.79506663	5.51E-28	3.26E-26	52.77534994	DOWN
BUB1	3.49526345	1.918605004	11.79322814	5.60E-28	3.30E-26	52.7646628	UP
AL161668.4	-2.908829687	-0.342947687	-11.80091696	5.23E-28	3.10E-26	52.7602062	DOWN
LENG8-AS1	1.552226297	-0.485154902	11.77401797	6.65E-28	3.92E-26	52.59813221	UP
CXCR2	-2.724819394	-2.644306406	-11.77295365	6.71E-28	3.94E-26	52.58425898	DOWN
IL18R1	-2.042562589	1.509541111	-11.77081823	6.84E-28	4.01E-26	52.40468224	DOWN
SVEP1	-2.821987137	1.262225254	-11.75840337	7.65E-28	4.46E-26	52.26681019	DOWN
RASL12	2.182192667	1.091208117	11.72615732	1.02E-27	5.91E-26	52.17188224	UP
PARPBP	2.548700444	0.879626729	11.72021572	1.08E-27	6.21E-26	52.122371	UP
HAO2	-4.470040286	3.648362028	-11.75907095	7.60E-28	4.45E-26	52.08901307	DOWN
SLC16A4	-2.454189518	0.858512965	-11.73077105	9.79E-28	5.69E-26	52.07741272	DOWN
EHMT2	1.299696291	5.34724229	11.73333147	9.57E-28	5.57E-26	51.96104975	UP
LINC00885	-3.914895742	-2.578251318	-11.70114241	1.28E-27	7.33E-26	51.93236369	DOWN
CLEC12A	-2.172730688	-1.015057732	-11.70130858	1.27E-27	7.33E-26	51.93191509	DOWN
IQGAP3	4.063149573	2.99080499	11.69403715	1.36E-27	7.78E-26	51.88358931	UP
FAM99B	-3.716206484	-0.962608454	-11.69653516	1.33E-27	7.62E-26	51.83488343	DOWN
PRIMA1	-3.716934453	-4.386308911	-11.68441165	1.48E-27	8.40E-26	51.80795386	DOWN
UROC1	-4.602797326	3.277675116	-11.72591669	1.02E-27	5.91E-26	51.80692327	DOWN
AC092171.2	2.603124008	2.479255982	11.68518404	1.47E-27	8.36E-26	51.79408002	UP
ZC2HC1C	-1.418427406	1.63680251	-11.6876251	1.44E-27	8.22E-26	51.69764097	DOWN
CDCA2	3.083442617	0.078764748	11.66548646	1.75E-27	9.86E-26	51.6427776	UP
AL359715.3	-1.823996344	-0.276723554	-11.66581108	1.75E-27	9.86E-26	51.6021746	DOWN
ID1	-2.221415871	3.997856347	-11.6867448	1.45E-27	8.26E-26	51.47117872	DOWN
LTK	-2.430345048	-0.629320117	-11.65139379	1.99E-27	1.12E-25	51.47095957	DOWN
AL451050.2	1.940075866	-3.026770567	11.64217789	2.16E-27	1.21E-25	51.43198951	UP
POLQ	2.961659077	0.427193763	11.64099078	2.18E-27	1.22E-25	51.42770113	UP
TROAP	3.96797712	1.914626059	11.64003678	2.20E-27	1.22E-25	51.41732355	UP
PROM1	-4.185887529	-1.578769694	-11.64009112	2.20E-27	1.22E-25	51.3487712	DOWN
MYLK-AS1	1.989373794	-1.339096989	11.62833352	2.44E-27	1.35E-25	51.31675801	UP
MPC1	-1.600266968	5.941357868	-11.66785259	1.72E-27	9.71E-26	51.25555923	DOWN
ERVFRD-1	-2.741519777	-4.539102841	-11.60514129	3.00E-27	1.64E-25	51.11385933	DOWN
SELP	-2.615921417	-0.049903009	-11.61272518	2.80E-27	1.54E-25	51.09375046	DOWN
ANGPTL1	-2.842218382	1.23579795	-11.62094983	2.61E-27	1.44E-25	51.0540819	DOWN
BUB1B	3.516751276	1.448712032	11.59753586	3.21E-27	1.76E-25	51.0451716	UP
NOCT	-1.956865687	1.921246908	-11.62049259	2.62E-27	1.44E-25	51.04265752	DOWN
LRRC14	1.371161259	4.395735506	11.61570973	2.73E-27	1.50E-25	51.01115539	UP
DGKI	1.969316914	-1.863071724	11.58894094	3.46E-27	1.89E-25	50.97079356	UP
LY6H	3.063159945	-2.507297303	11.58822978	3.48E-27	1.90E-25	50.95486656	UP
RPS6KA6	-3.902742746	-3.328613905	-11.58429973	3.61E-27	1.96E-25	50.91992627	DOWN
SPATS2	1.496983399	3.636901477	11.58803744	3.49E-27	1.90E-25	50.83887402	UP
HMMR	3.272693275	2.123822805	11.57422563	3.95E-27	2.13E-25	50.83435496	UP
LYPD2	-3.549508201	-4.581170525	-11.56807357	4.17E-27	2.24E-25	50.78865413	DOWN
KIF20A	3.771803113	2.183269484	11.56119543	4.43E-27	2.36E-25	50.723485	UP
CDCA5	3.26055067	2.669909317	11.5586364	4.53E-27	2.41E-25	50.68913725	UP
CKAP2L	3.256674918	1.17307351	11.54988979	4.90E-27	2.60E-25	50.62870173	UP
KAT2A	1.425763311	5.349511594	11.58077185	3.72E-27	2.02E-25	50.62220511	UP
NIPAL1	-2.322302616	2.069866536	-11.57464347	3.93E-27	2.12E-25	50.60268314	DOWN
CR1	-2.701741538	-1.224514641	-11.54521143	5.10E-27	2.70E-25	50.55290776	DOWN
AP000439.2	-2.909325508	-4.900248503	-11.53336021	5.67E-27	2.98E-25	50.48631547	DOWN
ZBTB21	-1.29793016	3.408096705	-11.5627051	4.37E-27	2.34E-25	50.44551697	DOWN
MSRA	-1.606066086	4.464660871	-11.56993929	4.10E-27	2.21E-25	50.43614809	DOWN
RDH5	-2.212490364	2.290449363	-11.55477421	4.69E-27	2.49E-25	50.41849798	DOWN
CCNB2	3.666302769	2.217156159	11.52019336	6.37E-27	3.32E-25	50.36412502	UP
LINC01704	2.040191191	-4.401531194	11.51986391	6.39E-27	3.32E-25	50.35362731	UP
LINC00844	-4.236314772	0.663558092	-11.54231096	5.24E-27	2.76E-25	50.33374498	DOWN
APOF	-4.250833109	4.68163599	-11.56194586	4.40E-27	2.35E-25	50.3204685	DOWN
SAMD5	-3.159155338	1.305682083	-11.5391717	5.38E-27	2.83E-25	50.30761238	DOWN
KMO	-2.80556912	3.538126257	-11.5429658	5.21E-27	2.75E-25	50.20986902	DOWN
TRIP13	3.111309861	1.344341325	11.49409656	8.02E-27	4.15E-25	50.14019004	UP
PNPLA7	-1.735896885	2.993135789	-11.52096298	6.33E-27	3.30E-25	50.08938611	DOWN
SOCS6	-1.0219412	4.606905854	-11.52832157	5.93E-27	3.10E-25	50.08073482	DOWN
ILF2	1.004901093	6.675718665	11.5283788	5.92E-27	3.10E-25	50.06086552	UP
AC024361.1	2.007337403	-2.240062251	11.48410449	8.76E-27	4.51E-25	50.05336437	UP
SYNE1	-1.418233706	4.236521571	-11.50896517	7.03E-27	3.65E-25	49.91518424	DOWN
AC080080.1	1.877885874	-2.741069764	11.4673038	1.02E-26	5.22E-25	49.9047511	UP
PDGFRA	-3.267007111	1.955502104	-11.49017997	8.30E-27	4.29E-25	49.82193563	DOWN
CDHR2	-4.006988136	2.690905441	-11.49552335	7.92E-27	4.11E-25	49.80513722	DOWN
AC026369.3	-2.786789219	-4.498484517	-11.44695498	1.22E-26	6.18E-25	49.73358349	DOWN
ERLIN1	-1.246347221	5.849919979	-11.48597909	8.62E-27	4.44E-25	49.6600252	DOWN
LY6E-DT	-3.329525256	-1.832662415	-11.44246006	1.27E-26	6.40E-25	49.65731972	DOWN
TRPC6	2.098439976	-0.908139942	11.43136427	1.40E-26	7.01E-25	49.59785683	UP
JDP2	-1.380023932	3.083394351	-11.46148166	1.07E-26	5.47E-25	49.57912082	DOWN
ANXA10	-3.177109137	2.76686122	-11.46587852	1.03E-26	5.27E-25	49.56407286	DOWN
PPBP	-3.120200979	-4.321541118	-11.42007912	1.54E-26	7.73E-25	49.49922368	DOWN
MOGAT2	-4.121924927	3.10369467	-11.44865918	1.20E-26	6.10E-25	49.37610441	DOWN
SPART	-1.907177875	2.358703871	-11.43339654	1.37E-26	6.90E-25	49.36237405	DOWN
MFAP3L	-2.961487017	3.225294414	-11.4427284	1.26E-26	6.39E-25	49.34093537	DOWN
SPDL1	1.700457272	2.197660922	11.40475775	1.76E-26	8.75E-25	49.32421971	UP
FAM72C	2.504901035	-3.040192647	11.40121209	1.82E-26	8.99E-25	49.32279845	UP
CNTN4	-2.170731633	-0.150310921	-11.4067422	1.73E-26	8.61E-25	49.3137423	DOWN
TMEM120B	1.194734612	2.93739362	11.40936896	1.69E-26	8.43E-25	49.30734197	UP
SLC25A47	-5.000779674	4.52688064	-11.44630538	1.22E-26	6.21E-25	49.30481058	DOWN
STIL	2.25086151	1.388089042	11.39300612	1.96E-26	9.65E-25	49.25317732	UP
LARP1B	-1.17167946	4.50003332	-11.43379229	1.37E-26	6.89E-25	49.2519219	DOWN
S100A8	-2.532604699	0.624332378	-11.40143533	1.82E-26	8.99E-25	49.19953171	DOWN
WARS2-IT1	-2.516050333	-4.61675503	-11.38475134	2.10E-26	1.03E-24	49.19367268	DOWN
CD226	-1.953485151	-0.045890345	-11.38652886	2.07E-26	1.02E-24	49.14244726	DOWN
GRHL2	-3.755805284	-2.806592706	-11.38002811	2.19E-26	1.07E-24	49.13103594	DOWN
MLYCD	-1.455305475	4.475299934	-11.41983046	1.55E-26	7.73E-25	49.12208386	DOWN
BMPR1B	-3.340439409	-3.047925565	-11.37649986	2.26E-26	1.10E-24	49.11112589	DOWN
PRC1	3.095387528	3.27773663	11.37857824	2.22E-26	1.08E-24	49.09719126	UP
C1QTNF1	-2.593574221	3.810701279	-11.41316461	1.64E-26	8.17E-25	49.06217245	DOWN
CCN1	-2.059250199	5.163337155	-11.41610643	1.60E-26	7.98E-25	49.05138576	DOWN
GTSE1	3.282761559	1.191388286	11.36012766	2.61E-26	1.27E-24	48.97726288	UP
DSCC1	1.934238611	1.328925459	11.35508289	2.73E-26	1.32E-24	48.9215825	UP
OXT	-4.224488477	-2.81721471	-11.35184233	2.81E-26	1.36E-24	48.87516149	DOWN
BDH2	-1.519564979	4.215865536	-11.38607749	2.08E-26	1.02E-24	48.83709166	DOWN
RACGAP1	2.308144934	3.214498881	11.35114018	2.83E-26	1.36E-24	48.83434124	UP
LPA	-3.393094147	3.651401601	-11.38501073	2.10E-26	1.03E-24	48.80839748	DOWN
MAP2K3	-1.125873484	5.620812643	-11.3858413	2.08E-26	1.02E-24	48.79160043	DOWN
ALKAL2	-3.502520849	-2.568044745	-11.33629373	3.22E-26	1.54E-24	48.75113948	DOWN
TNXB	-2.222986181	2.134295006	-11.35060767	2.84E-26	1.37E-24	48.64179966	DOWN
NR4A2	-2.140209847	2.226323882	-11.34588634	2.96E-26	1.42E-24	48.59800635	DOWN
AC017083.1	1.787533765	-3.282130043	11.31660493	3.83E-26	1.83E-24	48.59232248	UP
RMDN2	-1.363242093	2.992386495	-11.34198366	3.06E-26	1.47E-24	48.54565824	DOWN
THY1	2.5985385	4.872757075	11.32750531	3.48E-26	1.66E-24	48.53810092	UP
CDCA3	3.044698256	1.917285061	11.30652294	4.18E-26	1.98E-24	48.5047928	UP
E2F2	2.848392723	0.388547227	11.29816642	4.50E-26	2.12E-24	48.44337169	UP
EZH2	2.277545265	2.915168245	11.30071505	4.40E-26	2.08E-24	48.41041398	UP
CDCA8	3.007217519	2.113739652	11.29568427	4.60E-26	2.16E-24	48.40704595	UP
AL133367.1	1.973494941	-1.111568065	11.2927172	4.72E-26	2.20E-24	48.39703657	UP
AC023908.3	1.901413487	-3.026717244	11.29312161	4.70E-26	2.20E-24	48.39074859	UP
C3orf85	-3.803683877	-1.220023259	-11.29919195	4.46E-26	2.10E-24	48.36849929	DOWN
RIC3	-3.313293816	-2.340288559	-11.28631907	4.99E-26	2.32E-24	48.31723886	DOWN
ARHGAP10	-1.762908429	2.059637443	-11.29722784	4.54E-26	2.13E-24	48.21477231	DOWN
TAPT1	-1.089915053	4.810916715	-11.31578888	3.86E-26	1.84E-24	48.21025327	DOWN
FAM111B	3.202009314	1.830366299	11.2684673	5.84E-26	2.69E-24	48.17848436	UP
HSP90AB1	1.330946212	9.725622978	11.31378545	3.93E-26	1.86E-24	48.12871505	UP
AP5Z1	1.058846956	4.877650423	11.29374684	4.68E-26	2.19E-24	48.12454202	UP
PROK2	-2.487992652	-4.861131535	-11.25313841	6.68E-26	3.07E-24	48.05593949	DOWN
CLRN3	-3.902438981	1.268884918	-11.28342512	5.12E-26	2.37E-24	48.03937509	DOWN
COX4I2	2.784987858	0.112552467	11.2492088	6.91E-26	3.17E-24	48.02146594	UP
AC008549.1	-3.536129342	1.187885745	-11.2769277	5.42E-26	2.51E-24	48.01178673	DOWN
LINC02275	-3.702651504	-3.459053759	-11.24802336	6.98E-26	3.20E-24	47.99942808	DOWN
PEA15	1.16811568	6.517862065	11.2912056	4.78E-26	2.23E-24	47.99935267	UP
HCG25	1.649853447	-1.363753436	11.24184189	7.37E-26	3.36E-24	47.9585731	UP
HK3	-1.929662903	1.099531923	-11.25365146	6.65E-26	3.06E-24	47.91329498	DOWN
MT2A	-3.179268872	7.602665936	-11.26962298	5.78E-26	2.67E-24	47.74330812	DOWN
KIF4A	3.68328829	2.287500197	11.21720179	9.14E-26	4.13E-24	47.73504157	UP
ANKRD52	1.404807838	4.581341996	11.24216609	7.35E-26	3.36E-24	47.73066274	UP
CEP131	1.661562944	3.357226736	11.21892884	9.00E-26	4.08E-24	47.65057113	UP
BBOX1	-3.423087131	2.015150806	-11.23212816	8.02E-26	3.65E-24	47.56253078	DOWN
AC026362.1	1.501817402	-2.168146136	11.19352967	1.12E-25	5.07E-24	47.54109089	UP
SGO1	2.803837225	0.55419958	11.19241891	1.13E-25	5.11E-24	47.53170541	UP
LRCOL1	-3.594874245	0.483672708	-11.213333	9.45E-26	4.27E-24	47.51687295	DOWN
LMNA	1.087818684	8.340413977	11.24174711	7.37E-26	3.36E-24	47.51525929	UP
MESP2	2.885439554	-0.860709604	11.18098491	1.25E-25	5.62E-24	47.43244949	UP
DHODH	-1.911287652	5.238336886	-11.22933665	8.22E-26	3.73E-24	47.42550461	DOWN
LINC02593	-3.187716006	-2.424465383	-11.16525987	1.44E-25	6.44E-24	47.2779718	DOWN
C21orf58	2.157443708	1.256630406	11.16114192	1.49E-25	6.65E-24	47.25149641	UP
OLFML2B	2.896140515	2.243051368	11.15216812	1.61E-25	7.15E-24	47.16629082	UP
DDX12P	1.980841465	-0.115032635	11.14210068	1.76E-25	7.77E-24	47.10048881	UP
ZFPM2	-1.858526752	0.194512271	-11.14923856	1.65E-25	7.31E-24	47.07803241	DOWN
ATF3	-1.80816126	4.800013698	-11.18582581	1.20E-25	5.40E-24	47.06424038	DOWN
PLXDC1	2.624596116	1.880399148	11.13311675	1.90E-25	8.37E-24	47.00606184	UP
NCAPH	2.809386823	1.562955057	11.13181007	1.92E-25	8.45E-24	47.00205576	UP
CDK1	3.469445721	2.83969036	11.1244911	2.05E-25	8.99E-24	46.92511951	UP
CXCR1	-2.690212124	-2.643670011	-11.12160468	2.10E-25	9.19E-24	46.9147908	DOWN
PANK1	-1.636675457	5.197957383	-11.16418299	1.45E-25	6.49E-24	46.86740162	DOWN
ANLN	3.699670772	2.352999248	11.11485669	2.23E-25	9.71E-24	46.85473196	UP
ANTXR2	-1.405759457	4.593923863	-11.15728847	1.54E-25	6.86E-24	46.83531422	DOWN
ATOH8	-2.741646548	2.760949433	-11.15019307	1.64E-25	7.27E-24	46.83166868	DOWN
AL139089.1	1.706347861	-1.934839709	11.1089203	2.35E-25	1.02E-23	46.81551476	UP
GPAA1	1.319418332	7.372936069	11.15441409	1.58E-25	7.03E-24	46.78621173	UP
CILP	-2.586578484	-0.963359877	-11.11158359	2.29E-25	9.96E-24	46.78482727	DOWN
MEGF10	-3.054417373	-3.496365157	-11.1025082	2.48E-25	1.07E-23	46.75686589	DOWN
LGI1	-3.317962011	-4.409345927	-11.09084996	2.74E-25	1.18E-23	46.66124287	DOWN
HSD17B13	-5.260146129	4.147365053	-11.13693954	1.84E-25	8.11E-24	46.62114579	DOWN
DTL	3.305889321	2.419267818	11.0860029	2.86E-25	1.23E-23	46.60153343	UP
LRRC4C	-2.87746498	-2.566968623	-11.07886113	3.05E-25	1.31E-23	46.54528036	DOWN
EDNRB	-1.744337837	4.021132242	-11.11958968	2.14E-25	9.34E-24	46.52677893	DOWN
STARD5	-1.864865494	1.825114106	-11.0976665	2.59E-25	1.12E-23	46.5048129	DOWN
SPRYD4	-1.398927931	5.532472354	-11.12268345	2.08E-25	9.12E-24	46.50423727	DOWN
SLC22A10	-3.271020755	3.147941397	-11.11319365	2.26E-25	9.84E-24	46.47484205	DOWN
KIAA1841	1.489576382	1.560495025	11.06965158	3.30E-25	1.41E-23	46.4479266	UP
BRINP2	-2.799076996	-4.410016627	-11.06358584	3.48E-25	1.49E-23	46.4302554	DOWN
SYTL5	-2.597332251	-0.16600402	-11.07058631	3.27E-25	1.41E-23	46.39047665	DOWN
HAGLR	4.528938046	-0.271840196	11.05409711	3.77E-25	1.60E-23	46.33688328	UP
IL1B	-2.275398139	-0.600424945	-11.05751956	3.66E-25	1.56E-23	46.31646614	DOWN
CAND2	-2.346602318	-0.385946422	-11.05787336	3.65E-25	1.56E-23	46.30296029	DOWN
HTR2A-AS1	-2.184373895	-5.239140429	-11.04731658	4.00E-25	1.69E-23	46.28857193	DOWN
CENPK	2.594502235	0.461169631	11.02991601	4.65E-25	1.97E-23	46.14046005	UP
KIF14	2.903114473	1.139595408	11.02410416	4.89E-25	2.07E-23	46.08712042	UP
SPC24	3.238159942	2.501203093	11.02266614	4.95E-25	2.09E-23	46.0579232	UP
ENO3	-2.388594348	3.851194105	-11.05814325	3.64E-25	1.56E-23	45.98723524	DOWN
SHBG	-3.170705803	3.483420626	-11.05595049	3.71E-25	1.58E-23	45.96875582	DOWN
NCOA7-AS1	-2.736545534	-4.93839531	-11.0087465	5.59E-25	2.34E-23	45.96291348	DOWN
AC011921.1	1.878893433	-3.670101717	10.98923665	6.61E-25	2.74E-23	45.7764124	UP
CCL3	-1.9223195	1.302039158	-11.00377826	5.83E-25	2.43E-23	45.74766005	DOWN
KIF2C	3.600304216	2.099641737	10.9816627	7.06E-25	2.92E-23	45.72013342	UP
LRIG2-DT	-1.695113837	-2.121919255	-10.9809578	7.10E-25	2.94E-23	45.71796862	DOWN
FANCB	2.08246573	-2.02381021	10.97061781	7.77E-25	3.20E-23	45.63294037	UP
TMEM82	-3.251416549	2.646865248	-11.01036234	5.51E-25	2.31E-23	45.61979171	DOWN
THRSP	-4.677023213	2.655192709	-11.00875429	5.59E-25	2.34E-23	45.57435436	DOWN
SSR2	1.21074085	7.700796392	11.01287623	5.39E-25	2.27E-23	45.55597991	UP
HPS5	-1.461986624	4.567954751	-11.0070625	5.67E-25	2.37E-23	45.54162126	DOWN
SHCBP1	3.025934464	0.794357801	10.95577876	8.83E-25	3.62E-23	45.50924877	UP
POU6F2	-3.884863023	-3.775604913	-10.95386471	8.97E-25	3.66E-23	45.48287307	DOWN
BX842568.4	-3.298342561	-2.958934958	-10.95433445	8.94E-25	3.66E-23	45.48222833	DOWN
ASPG	-4.275538727	2.802734476	-10.99662084	6.21E-25	2.58E-23	45.46966315	DOWN
USP49	1.23826626	1.725697407	10.95436772	8.93E-25	3.66E-23	45.45123102	UP
CD163	-2.102133489	4.244414693	-10.99399075	6.35E-25	2.64E-23	45.4263179	DOWN
TEDC2	2.67301296	1.359736203	10.94691798	9.53E-25	3.88E-23	45.42565249	UP
PLPP3	-1.583838121	6.29422438	-10.99795335	6.13E-25	2.56E-23	45.41209257	DOWN
DENND4B	1.05424479	4.912302196	10.97897979	7.23E-25	2.98E-23	45.40679575	UP
LINC00685	1.943995874	-2.325798666	10.93777484	1.03E-24	4.18E-23	45.35244605	UP
DLGAP2	-3.245145552	-4.164295872	-10.93585578	1.05E-24	4.24E-23	45.34001498	DOWN
SGO2	2.281304981	1.310360417	10.93518821	1.05E-24	4.26E-23	45.32172137	UP
RCL1	-1.716957752	4.586500324	-10.97448082	7.51E-25	3.10E-23	45.25548824	DOWN
SLAIN1	-2.829150729	0.020786242	-10.94043691	1.01E-24	4.09E-23	45.24960838	DOWN
FAAP24	1.465627675	0.855489289	10.92338326	1.17E-24	4.69E-23	45.21916521	UP
GBA3	-3.70933365	3.462060643	-10.96731845	7.99E-25	3.28E-23	45.1983913	DOWN
CCR1	-1.72755151	1.68907721	-10.94023685	1.01E-24	4.10E-23	45.18015273	DOWN
OTX1	3.509467734	-1.352612705	10.90915593	1.32E-24	5.29E-23	45.10355064	UP
EPM2A	-1.193067503	2.097378028	-10.92457216	1.15E-24	4.66E-23	45.04388442	DOWN
AC004160.2	-3.252934894	-4.399096256	-10.89930423	1.44E-24	5.75E-23	45.03145101	DOWN
SLC9B2	-1.743170816	4.218834343	-10.94216639	9.93E-25	4.04E-23	44.99427338	DOWN
AC011337.1	1.675771274	-3.302220006	10.894069	1.50E-24	5.98E-23	44.97382042	UP
AC010973.2	1.68543445	-1.073063097	10.88734864	1.59E-24	6.31E-23	44.93271321	UP
FOXF1	-1.95606705	0.245801693	-10.8977212	1.45E-24	5.81E-23	44.91860452	DOWN
STAM-AS1	1.944314872	-3.301073494	10.88598619	1.61E-24	6.37E-23	44.90236392	UP
CTBS	-1.125111452	4.385742579	-10.92405947	1.16E-24	4.67E-23	44.85173379	DOWN
RCBTB2	-1.004844777	2.301914412	-10.90122792	1.41E-24	5.66E-23	44.83870695	DOWN
NSUN5P2	1.646478798	-0.416970168	10.87618976	1.75E-24	6.92E-23	44.83685821	UP
MCM10	3.055118369	0.7588337	10.87494987	1.77E-24	6.98E-23	44.82447377	UP
RCVRN	-1.785881188	-5.408101117	-10.87190233	1.82E-24	7.14E-23	44.79371303	DOWN
AL589743.1	2.808998057	-3.052349738	10.87180257	1.82E-24	7.14E-23	44.77828165	UP
AC129507.1	-2.226603113	-2.498076312	-10.8640185	1.94E-24	7.58E-23	44.725091	DOWN
CEP250	1.064324408	4.294321216	10.89010355	1.55E-24	6.17E-23	44.70724967	UP
IGHA2	-3.158664208	1.515827371	-10.89269016	1.52E-24	6.04E-23	44.69805448	DOWN
PACC1	1.293001078	1.714275119	10.86196999	1.98E-24	7.71E-23	44.66876605	UP
FAM151A	-3.689705389	-0.643185827	-10.86937813	1.86E-24	7.27E-23	44.64410381	DOWN
MEP1B	-3.596079021	-3.208905146	-10.85268273	2.14E-24	8.30E-23	44.61983931	DOWN
MSTO1	1.551175907	3.230463086	10.86416666	1.94E-24	7.58E-23	44.6150646	UP
C1orf162	-1.511508599	2.446418447	-10.8723282	1.81E-24	7.12E-23	44.54425411	DOWN
ADRA1B	-2.356658631	1.024995406	-10.85812244	2.04E-24	7.94E-23	44.49664619	DOWN
HOTTIP	4.275211075	-2.272033288	10.8371536	2.45E-24	9.44E-23	44.48280795	UP
B4GALT1-AS1	-1.764233911	0.024349771	-10.83839611	2.42E-24	9.35E-23	44.43882218	DOWN
PSMD4	1.085458908	7.651248543	10.87579813	1.76E-24	6.94E-23	44.38273845	UP
CENPM	3.319753404	1.594622074	10.82148787	2.80E-24	1.07E-22	44.36681903	UP
MSTO2P	1.788839068	-0.03110777	10.81783658	2.89E-24	1.11E-22	44.34180754	UP
ADCY6	1.189692226	4.563620885	10.84525358	2.28E-24	8.83E-23	44.30865174	UP
ZIC5	4.608587362	-1.858090146	10.8164795	2.92E-24	1.12E-22	44.30700643	UP
SCAT2	2.053779608	-2.502002866	10.81357466	2.99E-24	1.14E-22	44.29877978	UP
UBAP2L	1.034232057	6.454137637	10.85273008	2.14E-24	8.30E-23	44.2251707	UP
AC097641.2	1.639400276	-3.41879444	10.80008324	3.36E-24	1.28E-22	44.17791457	UP
CYS1	-3.307257715	-1.215993225	-10.80214446	3.30E-24	1.25E-22	44.13219317	DOWN
AL355488.1	1.895352024	0.675973477	10.79364065	3.55E-24	1.35E-22	44.13046493	UP
TBX15	-2.892666437	2.73191333	-10.82188465	2.79E-24	1.07E-22	44.01507634	DOWN
ABCC10	1.282278758	3.404956757	10.78975653	3.67E-24	1.39E-22	43.95371936	UP
AC020978.4	-2.682954591	-0.764618726	-10.77910383	4.02E-24	1.52E-22	43.93975943	DOWN
PLPBP	-1.143134629	5.23577341	-10.81808526	2.88E-24	1.10E-22	43.91166905	DOWN
KIF23	3.113089639	1.565514469	10.76402349	4.57E-24	1.72E-22	43.88036236	UP
KIFC1	3.539537086	2.814188639	10.76454932	4.55E-24	1.72E-22	43.86627108	UP
DBT	-1.152121848	4.861041555	-10.80916888	3.11E-24	1.18E-22	43.85009218	DOWN
IGFBP3	-2.153566098	6.954795531	-10.81608123	2.93E-24	1.12E-22	43.84855542	DOWN
AC108463.1	1.84829127	-2.778971905	10.75278147	5.03E-24	1.89E-22	43.78575766	UP
ERFE	2.340769191	-0.556057351	10.74534658	5.36E-24	2.01E-22	43.73490063	UP
AC102953.2	2.022384347	-0.203409704	10.74227347	5.51E-24	2.05E-22	43.70823383	UP
APLN	3.628780735	1.718634744	10.74258099	5.49E-24	2.05E-22	43.7036697	UP
CLSPN	2.811535184	-0.34867838	10.73954568	5.63E-24	2.09E-22	43.68528571	UP
TDRKH-AS1	1.82235585	-2.198838672	10.73886306	5.67E-24	2.10E-22	43.67480092	UP
WDR17	-2.266129652	-3.928999723	-10.73350868	5.93E-24	2.19E-22	43.63653607	DOWN
CDC6	3.186026811	2.688635979	10.73684231	5.77E-24	2.13E-22	43.62852427	UP
PTPN13	-2.361325785	-0.206931556	-10.74403285	5.42E-24	2.03E-22	43.62501545	DOWN
TCHH	-2.378083378	-2.870378032	-10.72548682	6.35E-24	2.34E-22	43.56070493	DOWN
ASPM	3.720676972	3.158876065	10.7283195	6.20E-24	2.28E-22	43.55607637	UP
TENM3	-3.612707548	-3.340279914	-10.72450835	6.41E-24	2.35E-22	43.54201194	DOWN
GPR19	2.230546104	-2.029919711	10.7125974	7.09E-24	2.59E-22	43.45217448	UP
NPY5R	-2.985261974	-3.789352242	-10.71101306	7.19E-24	2.62E-22	43.44261146	DOWN
MTBP	1.750974945	0.745357652	10.71174106	7.14E-24	2.61E-22	43.43838644	UP
NR3C2	-1.760912399	2.359114562	-10.74188586	5.52E-24	2.06E-22	43.42664692	DOWN
AURKA	2.554113142	3.422676525	10.71861188	6.74E-24	2.47E-22	43.42351631	UP
TMEM262	1.225856581	-0.82577491	10.70824392	7.36E-24	2.68E-22	43.42344982	UP
CENPF	3.691287687	3.430157124	10.71276955	7.08E-24	2.59E-22	43.41544429	UP
MFAP4	-3.344097942	2.219627404	-10.73857737	5.68E-24	2.11E-22	43.32710265	DOWN
AC048341.2	1.681247667	-1.697022581	10.69330064	8.35E-24	3.03E-22	43.29719744	UP
E2F1	3.626490375	3.177743218	10.69777499	8.04E-24	2.92E-22	43.29677459	UP
DCN	-3.739545345	4.616170284	-10.74837856	5.23E-24	1.96E-22	43.2964337	DOWN
CDT1	3.296996476	2.539687417	10.69104253	8.52E-24	3.07E-22	43.25070804	UP
AXL	-1.543454734	3.129211694	-10.72208091	6.54E-24	2.40E-22	43.20302846	DOWN
AC087164.2	-3.207149358	-0.541890257	-10.69119277	8.51E-24	3.07E-22	43.16157636	DOWN
JRK	1.658954607	2.611339657	10.68586177	8.90E-24	3.20E-22	43.15347218	UP
ACVR1C	-2.192020869	-0.074850723	-10.6878196	8.75E-24	3.15E-22	43.15326745	DOWN
TTC13	1.293274086	3.556291322	10.69126596	8.50E-24	3.07E-22	43.11210153	UP
AC112206.2	-3.376668133	0.070178381	-10.68905147	8.66E-24	3.12E-22	43.08706808	DOWN
F8	-1.645283383	3.302501911	-10.70628481	7.48E-24	2.72E-22	43.05110201	DOWN
MIP	-2.392176248	-2.207155939	-10.66552573	1.06E-23	3.77E-22	43.04673319	DOWN
KLRD1	-1.862648874	0.128457488	-10.67373813	9.87E-24	3.53E-22	43.03989318	DOWN
AC010201.2	1.908287811	-2.202451603	10.66217078	1.09E-23	3.86E-22	43.03109074	UP
SLC7A4	-3.186783003	-3.959030644	-10.66010042	1.11E-23	3.92E-22	43.01571229	DOWN
USP21	1.120800014	3.615051687	10.68048192	9.32E-24	3.34E-22	43.00163805	UP
SLC9A9	-1.498640221	1.543970612	-10.6795092	9.39E-24	3.37E-22	42.99886259	DOWN
COL15A1	3.550183044	3.450307609	10.66328935	1.08E-23	3.83E-22	42.99645327	UP
DBF4B	1.493432973	1.7115003	10.65240138	1.18E-23	4.18E-22	42.90812855	UP
DUSP5	-1.903121218	3.646680173	-10.66450521	1.07E-23	3.80E-22	42.66383953	DOWN
CYP2A7	-4.608080965	1.896914628	-10.66143877	1.10E-23	3.88E-22	42.66250902	DOWN
CBR4	-1.337955279	4.599772484	-10.66782477	1.04E-23	3.70E-22	42.66098656	DOWN
PLOD3	1.030053271	6.695837684	10.66882393	1.03E-23	3.68E-22	42.65808509	UP
NKX3-1	-2.10617064	0.363121558	-10.62280965	1.52E-23	5.35E-22	42.58223045	DOWN
DSCAM	-2.69782558	-4.427560936	-10.6028988	1.80E-23	6.27E-22	42.54407446	DOWN
TMEM154	-2.431538373	0.3635305	-10.61817334	1.58E-23	5.55E-22	42.52484896	DOWN
CCDC25	-1.083458758	4.739194913	-10.64916033	1.22E-23	4.29E-22	42.5054866	DOWN
RAD54B	1.597574155	0.269094975	10.59551357	1.92E-23	6.66E-22	42.47257467	UP
TARBP1	1.643361638	4.433266478	10.61603121	1.61E-23	5.64E-22	42.42511723	UP
ETS2	-1.411919194	7.18339758	-10.643741	1.27E-23	4.49E-22	42.39331859	DOWN
ALKAL1	-3.244949011	-4.721467912	-10.58195482	2.15E-23	7.45E-22	42.36845408	DOWN
HOXA13	5.568691532	-0.261662056	10.58432108	2.11E-23	7.32E-22	42.35650364	UP
LINC02388	-2.874678829	-4.059131238	-10.57673173	2.24E-23	7.75E-22	42.32342098	DOWN
EMC3-AS1	2.032189834	-0.81575336	10.57557039	2.27E-23	7.82E-22	42.31598352	UP
C11orf96	-2.078602156	3.2210753	-10.61961875	1.56E-23	5.48E-22	42.30784613	DOWN
AL138831.3	1.881201867	-2.207743275	10.5720365	2.34E-23	8.04E-22	42.27920499	UP
MT1DP	-2.814949258	-1.331635729	-10.57739074	2.23E-23	7.72E-22	42.26933025	DOWN
MS4A7	-1.705319653	3.353712786	-10.6130463	1.65E-23	5.78E-22	42.2604672	DOWN
IQCC	1.426431777	0.608095814	10.56759304	2.42E-23	8.34E-22	42.23157696	UP
CYP3A43	-3.053638564	0.38347537	-10.58213603	2.14E-23	7.44E-22	42.18440176	DOWN
SLC35D1	-1.341876908	5.90205177	-10.61269852	1.66E-23	5.79E-22	42.15341615	DOWN
CD300E	-1.913397099	-0.731290499	-10.5570724	2.65E-23	9.09E-22	42.10646743	DOWN
LINC00683	-2.859393209	-4.848728354	-10.54510668	2.93E-23	9.99E-22	42.06327289	DOWN
MT1CP	-3.239003945	-4.415992254	-10.54174174	3.02E-23	1.02E-21	42.03193003	DOWN
KCTD7	1.317397247	2.240525715	10.54308316	2.98E-23	1.01E-21	41.96356757	UP
DTX1	-2.685512242	3.110042842	-10.57953268	2.19E-23	7.59E-22	41.9538791	DOWN
TEX19	2.542739934	-3.741717526	10.52487372	3.48E-23	1.17E-21	41.86559008	UP
UHRF1	3.167466684	1.401820719	10.51939514	3.64E-23	1.23E-21	41.83852971	UP
XRCC3	1.520603938	2.428780651	10.52739413	3.40E-23	1.15E-21	41.83162536	UP
GBA	1.260339822	5.900620476	10.559959	2.59E-23	8.88E-22	41.7947666	UP
TRPV4	-2.51178372	1.560202503	-10.53752592	3.13E-23	1.06E-21	41.73273778	DOWN
KIF15	3.020902154	0.657466083	10.50563973	4.09E-23	1.38E-21	41.73167179	UP
CCNA2	3.231049971	2.462510204	10.50401519	4.15E-23	1.39E-21	41.69004809	UP
FOXM1	3.482484906	2.936863339	10.50423848	4.14E-23	1.39E-21	41.6830885	UP
NSUN6	-1.210882765	4.238057699	-10.54317601	2.98E-23	1.01E-21	41.63803889	DOWN
TMCO1-AS1	1.780210942	-2.478648519	10.4918099	4.59E-23	1.54E-21	41.61074434	UP
PLK4	1.978821385	0.687171747	10.48812437	4.74E-23	1.58E-21	41.57701845	UP
RAB25	-3.922247851	-2.484110323	-10.48844705	4.73E-23	1.58E-21	41.53961152	DOWN
BEND4	-2.692310987	-4.412297025	-10.48052712	5.05E-23	1.68E-21	41.52774877	DOWN
ESM1	4.142075879	1.932760067	10.48066279	5.05E-23	1.68E-21	41.52005304	UP
FLVCR1	2.012536439	3.257061271	10.49265402	4.56E-23	1.53E-21	41.51718655	UP
CDH24	1.948740363	1.001594514	10.4720675	5.42E-23	1.80E-21	41.43782722	UP
DUXAP9	2.643376103	-3.079465324	10.46750298	5.64E-23	1.86E-21	41.39170083	UP
AL024498.1	1.692888541	-3.671876917	10.4595507	6.03E-23	1.99E-21	41.32746011	UP
ANXA8	-3.245003891	-3.391793964	-10.45556275	6.23E-23	2.05E-21	41.3065922	DOWN
CBFA2T2	1.163548213	3.825449675	10.47823293	5.15E-23	1.71E-21	41.29275691	UP
CYP2B6	-3.617135018	5.418704448	-10.50412992	4.14E-23	1.39E-21	41.23026076	DOWN
DLC1	-1.379247681	4.71573125	-10.48931661	4.69E-23	1.57E-21	41.15825528	DOWN
UBE2C	3.897977109	2.584833098	10.43676035	7.30E-23	2.39E-21	41.14296385	UP
GRM8	-3.581189219	-2.373858743	-10.43874176	7.18E-23	2.36E-21	41.13286873	DOWN
AURKB	3.166110707	1.888271683	10.43481629	7.42E-23	2.43E-21	41.12985753	UP
UCK2	1.527178462	4.492546926	10.45776875	6.12E-23	2.02E-21	41.08687559	UP
CCNB1	3.006152646	3.475832286	10.43218691	7.58E-23	2.48E-21	41.04841078	UP
PWWP3B	-3.805077877	-2.0000095	-10.42476164	8.07E-23	2.63E-21	40.99503035	DOWN
AL136162.1	1.962873683	-2.213710422	10.40347616	9.64E-23	3.12E-21	40.8812371	UP
TBC1D31	1.313196221	2.157398802	10.39764022	1.01E-22	3.27E-21	40.76216289	UP
AC100810.1	-1.214716849	2.454278671	-10.41986711	8.41E-23	2.74E-21	40.75964588	DOWN
TEK	-2.027555059	1.869121774	-10.41938705	8.44E-23	2.75E-21	40.75600588	DOWN
USP38	-1.007342392	4.42561704	-10.43055656	7.69E-23	2.51E-21	40.69566157	DOWN
AC091057.1	2.036606289	0.062403228	10.3800675	1.17E-22	3.77E-21	40.69377156	UP
AC132872.2	1.988426515	-3.535587775	10.37965161	1.18E-22	3.78E-21	40.66627916	UP
CEP55	2.774857042	0.846468335	10.37622502	1.21E-22	3.88E-21	40.65874769	UP
ZEB2	-1.425527795	3.233548728	-10.41654666	8.64E-23	2.80E-21	40.64190228	DOWN
PLK1	3.2899573	2.376698605	10.37420792	1.23E-22	3.94E-21	40.61940289	UP
EPHX4	2.105769852	-2.922601845	10.36862719	1.29E-22	4.11E-21	40.58249806	UP
GCH1	-1.840493718	4.786669986	-10.42104588	8.32E-23	2.71E-21	40.57519697	DOWN
CSPG4	2.185650924	2.82574925	10.37382971	1.24E-22	3.95E-21	40.56469339	UP
LRRN1	-3.375695579	-3.371115732	-10.36555919	1.32E-22	4.20E-21	40.56114855	DOWN
C7	-3.923446978	4.278241092	-10.41806074	8.53E-23	2.77E-21	40.53348064	DOWN
NDRG2	-1.413465087	7.201907022	-10.41693523	8.61E-23	2.80E-21	40.49644916	DOWN
AC016737.1	1.852277508	-3.209649222	10.35703393	1.42E-22	4.51E-21	40.48611356	UP
LINC01767	-2.313925088	1.534691563	-10.38484684	1.13E-22	3.63E-21	40.48528474	DOWN
NTN4	-1.623915965	3.332094612	-10.39775634	1.01E-22	3.27E-21	40.46656345	DOWN
GNE	-1.628724676	5.891140868	-10.40729767	9.34E-23	3.02E-21	40.43369687	DOWN
BIRC5	3.842449906	3.325883877	10.34908606	1.52E-22	4.81E-21	40.39797052	UP
RRM2	3.147049709	3.877509221	10.34533295	1.57E-22	4.95E-21	40.3154344	UP
CCNF	2.055993633	2.408508743	10.33919089	1.65E-22	5.19E-21	40.29461132	UP
ETFRF1	-1.145837311	4.411650523	-10.38063205	1.17E-22	3.76E-21	40.27721413	DOWN
IDNK	-1.460719855	3.536405499	-10.37273502	1.25E-22	3.97E-21	40.25564728	DOWN
SERPINB9	-1.449529472	3.152383918	-10.36827948	1.29E-22	4.11E-21	40.24672827	DOWN
ZNF692	1.547988993	3.885407638	10.34845179	1.53E-22	4.83E-21	40.24359813	UP
GABRB3	-4.034888431	-1.555837149	-10.33600392	1.69E-22	5.33E-21	40.22495531	DOWN
CNTN3	-3.859279424	-1.584579252	-10.32669077	1.83E-22	5.75E-21	40.16062415	DOWN
AC079061.1	-3.177394308	-1.634828934	-10.32040734	1.93E-22	6.05E-21	40.13973431	DOWN
ACAA1	-1.445232464	7.270372984	-10.37278586	1.25E-22	3.97E-21	40.12926953	DOWN
AC010864.1	1.531002244	-2.568755714	10.30978438	2.11E-22	6.59E-21	40.11140665	UP
SCN7A	-3.228876258	-2.367915493	-10.31113338	2.09E-22	6.52E-21	40.09300913	DOWN
H2BC20P	2.073813418	1.824409216	10.30604534	2.18E-22	6.79E-21	40.04798989	UP
AC005077.2	-3.173869956	-4.21682604	-10.28725215	2.54E-22	7.89E-21	39.93179913	DOWN
IRAK1	1.261879407	6.459859259	10.33580507	1.70E-22	5.33E-21	39.89745888	UP
TPTEP1	-2.256115359	-2.897991246	-10.2833137	2.63E-22	8.13E-21	39.89519545	DOWN
LY6E	-2.857881118	5.977705773	-10.34172855	1.62E-22	5.09E-21	39.87710149	DOWN
CCL4	-1.813235928	1.563564716	-10.2980566	2.33E-22	7.24E-21	39.80204104	DOWN
TCF19	2.648832	3.285324064	10.27932814	2.72E-22	8.39E-21	39.7821804	UP
IGKV2-24	-3.528792451	-2.857441115	-10.2623801	3.13E-22	9.61E-21	39.69900004	DOWN
AC023355.2	1.91520313	-3.087241214	10.25664701	3.28E-22	1.01E-20	39.66329541	UP
SCRIB	1.256276722	6.183004106	10.30168758	2.26E-22	7.03E-21	39.63002689	UP
KMT5C	1.414850141	2.654083212	10.26096386	3.17E-22	9.71E-21	39.61038319	UP
ARHGAP11A	2.40175487	2.193831373	10.25055025	3.45E-22	1.05E-20	39.58738057	UP
NELFE	1.250186146	5.72144761	10.29265352	2.43E-22	7.56E-21	39.58588765	UP
ASB16	1.920838749	-0.924616403	10.24399606	3.64E-22	1.11E-20	39.58242339	UP
PXDNL	2.359900278	-1.884662586	10.23820123	3.82E-22	1.16E-20	39.52377855	UP
SF3B4	1.053242361	5.949604083	10.28692318	2.55E-22	7.91E-21	39.51216538	UP
IGLON5	-2.701823901	-1.708988967	-10.24079141	3.74E-22	1.14E-20	39.50719262	DOWN
EGFL6	2.56098783	-3.231735131	10.23571134	3.90E-22	1.18E-20	39.48326742	UP
CENPH	1.732429985	1.536871951	10.23578925	3.90E-22	1.18E-20	39.47287375	UP
LINC02881	-2.429388466	-4.657576257	-10.22907908	4.12E-22	1.24E-20	39.46134788	DOWN
PPM1K	-1.581408066	2.6504871	-10.2668804	3.01E-22	9.27E-21	39.44850064	DOWN
NFIL3	-1.350068139	5.179717404	-10.28381072	2.62E-22	8.10E-21	39.4366487	DOWN
NCOR1	-1.086178899	5.576453029	-10.2766036	2.78E-22	8.56E-21	39.37031534	DOWN
AL359878.1	1.801511953	-3.500478502	10.21992444	4.45E-22	1.34E-20	39.35772957	UP
STX11	-1.771610596	0.549239062	-10.22963478	4.10E-22	1.24E-20	39.32905088	DOWN
STMN1	1.893607401	5.615628452	10.25257963	3.39E-22	1.04E-20	39.31085636	UP
PDLIM1P4	-2.066071527	-2.635309808	-10.20910138	4.87E-22	1.46E-20	39.28710457	DOWN
BRINP1	-3.10324603	-3.446700491	-10.20899947	4.87E-22	1.46E-20	39.28409025	DOWN
EXPH5	-2.751840255	1.163001759	-10.23210801	4.02E-22	1.22E-20	39.22671866	DOWN
CDC20	3.992448338	2.84425889	10.20327991	5.11E-22	1.52E-20	39.22032619	UP
HOGA1	-2.605995532	3.556048169	-10.25018701	3.46E-22	1.06E-20	39.19728486	DOWN
DNAJC12	-2.393819259	2.935210425	-10.24256505	3.69E-22	1.12E-20	39.18011608	DOWN
ANK3	-2.184248198	1.879592787	-10.2291459	4.12E-22	1.24E-20	39.16934375	DOWN
KCNJ15	-2.215087773	-0.27155797	-10.20512916	5.03E-22	1.50E-20	39.16080977	DOWN
VTCN1	-3.818822816	-2.082692436	-10.20079204	5.21E-22	1.55E-20	39.15610161	DOWN
LINC02475	3.452946036	-3.092583673	10.19303864	5.56E-22	1.65E-20	39.13339537	UP
HAO2-IT1	-2.918113241	-4.40284452	-10.18756218	5.82E-22	1.73E-20	39.1211834	DOWN
PADI4	-2.472484681	-4.168611279	-10.18106482	6.14E-22	1.82E-20	39.06994434	DOWN
WDHD1	1.869137053	1.3955026	10.18282864	6.05E-22	1.79E-20	39.04785408	UP
CCN6	-1.879898634	-2.395369395	-10.17568486	6.42E-22	1.89E-20	39.01352894	DOWN
CUL7	1.106976869	4.919196336	10.21351416	4.69E-22	1.41E-20	38.9924525	UP
AL078590.2	-2.302871183	-2.54830658	-10.17323848	6.55E-22	1.93E-20	38.99000159	DOWN
DNM3OS	-2.064096025	-1.261953676	-10.17103544	6.67E-22	1.96E-20	38.94092867	DOWN
AC232271.1	1.502212129	-0.767719798	10.1643623	7.05E-22	2.07E-20	38.93338271	UP
AC005393.1	1.725169032	-3.673707283	10.15770259	7.44E-22	2.18E-20	38.84900461	UP
GGT5	-2.195093215	3.902466169	-10.20511508	5.03E-22	1.50E-20	38.82043827	DOWN
KHDC4	1.238476434	4.334112924	10.18061388	6.16E-22	1.82E-20	38.79275354	UP
CDC7	1.970481895	1.35970282	10.15049552	7.90E-22	2.30E-20	38.78850366	UP
AL136116.3	-1.417679112	1.391633557	-10.16817815	6.83E-22	2.01E-20	38.77785737	DOWN
FERMT2	-1.060149961	5.533524397	-10.20361599	5.09E-22	1.52E-20	38.77218843	DOWN
CPT2	-1.29761399	5.619434947	-10.20019745	5.24E-22	1.56E-20	38.73659813	DOWN
AC126118.1	1.735364994	-3.670956003	10.14141416	8.51E-22	2.47E-20	38.71647031	UP
B3GAT1	-3.253601332	-0.243378435	-10.15802986	7.42E-22	2.18E-20	38.71438251	DOWN
GLOD5	-2.481333887	-0.227495161	-10.15212731	7.79E-22	2.28E-20	38.71431286	DOWN
LHX4	2.267799535	-1.112920989	10.13590833	8.91E-22	2.58E-20	38.69944167	UP
TOP2A	3.860398991	4.218167531	10.14601455	8.20E-22	2.38E-20	38.69688072	UP
KBTBD11-OT1	-2.767601055	-4.64493293	-10.13140503	9.25E-22	2.67E-20	38.66669185	DOWN
SGMS2	-1.449004276	3.459453134	-10.17559328	6.42E-22	1.89E-20	38.63484607	DOWN
AC008080.1	-1.60066366	-5.449583645	-10.1252513	9.73E-22	2.80E-20	38.60001884	DOWN
HOXD8	2.862150053	-1.305768609	10.1227343	9.93E-22	2.85E-20	38.58412148	UP
LINC01970	2.007458056	-3.524675568	10.12509279	9.74E-22	2.80E-20	38.58304479	UP
AL139385.1	-2.633012531	-1.223392082	-10.12955779	9.39E-22	2.71E-20	38.58076459	DOWN
SOCS7	1.494357513	2.697746906	10.13380212	9.07E-22	2.62E-20	38.57071594	UP
SEMA3F	1.171353507	3.996250762	10.14969365	7.95E-22	2.32E-20	38.56865262	UP
KLF10	-1.419920292	5.321718639	-10.1720686	6.61E-22	1.95E-20	38.51200295	DOWN
GADD45B	-1.901125174	6.424320055	-10.17574118	6.41E-22	1.89E-20	38.51149739	DOWN
AGBL4	-3.040032845	-3.547993265	-10.11367303	1.07E-21	3.07E-20	38.51065755	DOWN
AC009148.1	1.713130142	-3.620823081	10.11457947	1.06E-21	3.05E-20	38.49949526	UP
IL1RAPL2	-3.077166786	-2.938641102	-10.11306628	1.08E-21	3.08E-20	38.49386604	DOWN
PPM1F	1.001375532	4.491324123	10.14414238	8.33E-22	2.42E-20	38.45894739	UP
MRC1	-2.179335635	3.65166847	-10.15050727	7.90E-22	2.30E-20	38.38765581	DOWN
AC011498.7	1.559490568	-1.46387399	10.09674759	1.23E-21	3.51E-20	38.38498645	UP
GPR83	-2.108594648	-3.717986468	-10.09197885	1.28E-21	3.63E-20	38.34716545	DOWN
STAU2-AS1	1.936592145	-3.453168277	10.09540235	1.24E-21	3.54E-20	38.34383014	UP
AC073352.1	1.776947355	-4.193175655	10.09327339	1.27E-21	3.60E-20	38.32053631	UP
GNPNAT1	-1.131283884	5.104968031	-10.14510245	8.26E-22	2.40E-20	38.3062142	DOWN
TSPYL5	-1.808621076	0.115596574	-10.10058471	1.19E-21	3.41E-20	38.30509013	DOWN
SPDYA	1.484320976	-2.089615944	10.08565183	1.35E-21	3.81E-20	38.29112807	UP
AC016999.1	-2.137411281	-4.851414027	-10.07639281	1.45E-21	4.10E-20	38.21842043	DOWN
PIF1	2.443006745	0.504222488	10.06813998	1.56E-21	4.38E-20	38.14656641	UP
AC010280.1	-2.652591913	-4.809357512	-10.06562368	1.59E-21	4.46E-20	38.13408826	DOWN
NPM1P25	-1.567251133	0.072318407	-10.06618719	1.58E-21	4.45E-20	38.04099127	DOWN
TTC39B	-1.477757049	2.748338028	-10.08998425	1.30E-21	3.69E-20	37.99995264	DOWN
AC093535.2	-1.233987087	-0.061534142	-10.05531162	1.73E-21	4.84E-20	37.97456515	DOWN
AC005332.1	1.565445404	-3.660709902	10.04945881	1.81E-21	5.06E-20	37.97313671	UP
ZG16	-3.215311373	2.127714729	-10.08686757	1.33E-21	3.78E-20	37.93299398	DOWN
ZFP41	1.780563495	2.786308126	10.05298233	1.76E-21	4.93E-20	37.92510897	UP
NFAM1	-1.560168991	1.673057751	-10.05967243	1.67E-21	4.68E-20	37.85836355	DOWN
GJC1	2.127661092	1.394027858	10.03001013	2.13E-21	5.93E-20	37.8145604	UP
FANCI	2.136428004	2.950742903	10.03813656	1.99E-21	5.55E-20	37.81037031	UP
ADK	-1.190762087	5.317987635	-10.08476558	1.36E-21	3.83E-20	37.80468363	DOWN
LINC01863	-2.750339161	-4.703011395	-10.02196656	2.27E-21	6.31E-20	37.78201193	DOWN
AC110995.1	-2.006905205	-2.801084774	-10.02075169	2.30E-21	6.37E-20	37.76349292	DOWN
GPHN	-1.437904446	4.383228849	-10.07488089	1.47E-21	4.15E-20	37.75588004	DOWN
FREM1	-3.203691554	-2.363870765	-10.01842676	2.34E-21	6.48E-20	37.70865548	DOWN
SOCS3	-2.13926332	4.412713362	-10.06567573	1.59E-21	4.46E-20	37.65914271	DOWN
TMEM132E	-2.614993573	-1.858380458	-10.00841163	2.54E-21	7.02E-20	37.62760454	DOWN
AL136084.3	1.99569911	-4.401594303	10.00106717	2.70E-21	7.43E-20	37.57434946	UP
ACLY	1.07079181	6.262258753	10.05075627	1.80E-21	5.02E-20	37.56230597	UP
PTTG1	3.350874364	2.920813084	9.997860531	2.77E-21	7.61E-20	37.53619985	UP
ASF1B	2.731634723	2.219950028	9.992783845	2.89E-21	7.91E-20	37.50200857	UP
AC136601.2	-3.330112662	-2.133218953	-9.991165381	2.92E-21	8.01E-20	37.47606798	DOWN
CLSTN2	-2.560627688	-0.315802596	-9.998341635	2.76E-21	7.59E-20	37.46643524	DOWN
PRRG3	2.126679228	-2.646707327	9.98371921	3.11E-21	8.49E-20	37.45233106	UP
AC080100.1	-2.108955874	-5.053961917	-9.974262869	3.36E-21	9.12E-20	37.39260446	DOWN
KLF11	-1.257426496	4.619918118	-10.02986001	2.13E-21	5.93E-20	37.38343578	DOWN
AC116025.2	2.039103103	-3.981934209	9.976012786	3.31E-21	9.01E-20	37.37378023	UP
AL161740.1	-2.221037639	-2.155294823	-9.970829202	3.45E-21	9.36E-20	37.34447967	DOWN
CAD	1.210810788	4.647885427	10.00349056	2.64E-21	7.30E-20	37.3151906	UP
NMRAL2P	4.975314585	-0.188726233	9.967184845	3.56E-21	9.63E-20	37.30924998	UP
SYPL1P2	1.886886336	-3.641319952	9.966127359	3.59E-21	9.70E-20	37.29776442	UP
GYS2	-3.759390904	3.954279774	-10.01968041	2.32E-21	6.42E-20	37.27468328	DOWN
SREBF2-AS1	1.52182131	0.867630065	9.961180486	3.74E-21	1.01E-19	37.26259302	UP
LINC01537	-1.890691692	-2.534184514	-9.950388614	4.08E-21	1.09E-19	37.19486223	DOWN
GSDMC	2.740162709	-2.872965431	9.952479085	4.01E-21	1.08E-19	37.18866032	UP
CD300A	-1.499604812	1.952101789	-9.975294591	3.33E-21	9.05E-20	37.15152139	DOWN
GCGR	-4.075043453	2.817517845	-9.997133228	2.79E-21	7.65E-20	37.13593593	DOWN
GMNN	1.955620231	4.621660905	9.971672258	3.43E-21	9.31E-20	37.12641554	UP
NOL4	-3.531409148	-3.671692565	-9.939642808	4.45E-21	1.19E-19	37.10026412	DOWN
MSH2	1.232910203	3.645603054	9.96226426	3.70E-21	9.99E-20	37.08559774	UP
FOLH1	-1.927584326	2.889250316	-9.979891614	3.21E-21	8.75E-20	37.06473958	DOWN
MKI67	3.325638251	3.885957803	9.943108066	4.33E-21	1.16E-19	37.04714019	UP
PRIM2	1.109203705	2.645773654	9.938348801	4.50E-21	1.20E-19	36.97072267	UP
MMUT	-1.287752457	6.503028455	-9.977241624	3.28E-21	8.93E-20	36.89983891	DOWN
ARID3C	-2.296643617	1.010235061	-9.937477854	4.53E-21	1.21E-19	36.88053142	DOWN
TM4SF19-AS1	1.699755078	-2.47506792	9.907654635	5.78E-21	1.52E-19	36.85100036	UP
AL392089.1	-2.054108581	-5.104760417	-9.901601365	6.07E-21	1.59E-19	36.808823	DOWN
SEMA5B	2.035561808	1.402584966	9.904417364	5.93E-21	1.56E-19	36.80187782	UP
IER2	-1.158398342	5.731011949	-9.96000892	3.77E-21	1.02E-19	36.77999153	DOWN
AC008870.2	1.417721135	-2.284896012	9.896034326	6.35E-21	1.66E-19	36.76415859	UP
GREM2	-3.679900125	1.769259541	-9.940441639	4.42E-21	1.18E-19	36.75214686	DOWN
ST3GAL6	-1.795937731	4.158878783	-9.948942951	4.13E-21	1.11E-19	36.73483606	DOWN
KIAA0100	1.022750874	5.814954545	9.944756171	4.27E-21	1.14E-19	36.72706525	UP
U73166.1	1.921760132	-1.910670066	9.889250259	6.71E-21	1.75E-19	36.70806152	UP
AMPD1	-2.559896686	-4.909722763	-9.886442722	6.87E-21	1.79E-19	36.69355469	DOWN
SLC19A3	-2.135191801	3.194622167	-9.93664795	4.56E-21	1.21E-19	36.68064092	DOWN
C20orf144	1.705553344	-3.771038647	9.889135334	6.72E-21	1.75E-19	36.6798456	UP
TONSL	1.744863879	3.400401741	9.903564295	5.97E-21	1.57E-19	36.67163425	UP
SLITRK2	-2.210024816	-5.119445124	-9.879136437	7.29E-21	1.90E-19	36.63046456	DOWN
BACH2	-1.993958885	0.741460195	-9.897941212	6.25E-21	1.64E-19	36.60626769	DOWN
KLK10	-3.146051905	-3.953342017	-9.866552826	8.07E-21	2.10E-19	36.52691243	DOWN
GPC2	1.89823421	-2.474525489	9.865671068	8.13E-21	2.11E-19	36.51265428	UP
IGHV3-72	-3.294580698	-3.452307471	-9.866002824	8.11E-21	2.10E-19	36.51187721	DOWN
DPPA4	-2.784196045	-3.869269581	-9.863168033	8.29E-21	2.15E-19	36.50316604	DOWN
ACAA2	-1.488542806	7.786899695	-9.929713828	4.83E-21	1.28E-19	36.50102352	DOWN
FAM149A	-1.689740224	3.593523147	-9.913578207	5.51E-21	1.46E-19	36.48653295	DOWN
HSF2BP	1.82484869	-2.147883326	9.856739434	8.74E-21	2.25E-19	36.44704542	UP
DDX39A	1.311508043	5.330965705	9.901733882	6.06E-21	1.59E-19	36.4365908	UP
IL10	-2.084387714	-2.768687611	-9.855032553	8.86E-21	2.28E-19	36.43292127	DOWN
HSPB1	1.596784317	8.487453453	9.917525891	5.33E-21	1.41E-19	36.42331196	UP
C1QTNF7	-2.251103617	-1.62872773	-9.856911441	8.73E-21	2.25E-19	36.41347623	DOWN
CELSR3	3.055773565	1.602084115	9.850402943	9.20E-21	2.36E-19	36.38577037	UP
SRD5A1	-1.620031934	5.101592402	-9.909132864	5.71E-21	1.51E-19	36.37881602	DOWN
NCKAP5	-1.947343793	0.582019133	-9.865168288	8.16E-21	2.11E-19	36.35940331	DOWN
PIGV	-1.072709641	4.116355813	-9.896927044	6.31E-21	1.65E-19	36.34547053	DOWN
NKIRAS1	-1.059117859	3.16166062	-9.885937821	6.89E-21	1.80E-19	36.33750908	DOWN
ADAMTS1	-1.740751385	4.14846638	-9.887236179	6.82E-21	1.78E-19	36.23852517	DOWN
KANK4	-3.45585207	-1.69650033	-9.84007657	1.00E-20	2.56E-19	36.23521615	DOWN
ABCC5	1.083849682	3.625918179	9.853256606	8.99E-21	2.31E-19	36.20068717	UP
DHX34	1.076730092	4.213496103	9.858564509	8.61E-21	2.22E-19	36.18126152	UP
LINC01089	1.6010963	1.748036893	9.819570394	1.18E-20	3.00E-19	36.09842771	UP
TRIM45	2.042722203	1.185561152	9.814436734	1.23E-20	3.13E-19	36.0896837	UP
RAD51	2.111618683	0.890436126	9.810663155	1.27E-20	3.22E-19	36.06891884	UP
PGLYRP1	-1.863495338	-4.81854054	-9.807110012	1.31E-20	3.31E-19	36.05688877	DOWN
HS3ST3A1	-2.345516998	-2.563676642	-9.80622003	1.32E-20	3.33E-19	36.03494468	DOWN
BACE1-AS	1.285842291	0.632044547	9.801460241	1.37E-20	3.45E-19	35.98693083	UP
AC107375.1	1.406784256	0.11895745	9.796586281	1.42E-20	3.58E-19	35.96341336	UP
SNRPB	1.12525589	6.775494614	9.854261747	8.92E-21	2.29E-19	35.95320239	UP
B3GALT5	-3.329463351	-3.215954913	-9.79351898	1.46E-20	3.67E-19	35.92856329	DOWN
ARHGAP20	-2.171517797	-0.761583148	-9.80092377	1.37E-20	3.46E-19	35.92855987	DOWN
CCDC3	-1.72242247	3.231742899	-9.838034119	1.02E-20	2.60E-19	35.90402154	DOWN
GPR65	-1.510710077	0.342811712	-9.793358207	1.46E-20	3.67E-19	35.83334467	DOWN
TEX22	1.868634602	-2.042102985	9.772438542	1.73E-20	4.29E-19	35.77654597	UP
KLK11	-3.497739146	-4.455310046	-9.771650213	1.74E-20	4.31E-19	35.7733329	DOWN
CYP4V2	-1.513364729	6.105111821	-9.835391336	1.04E-20	2.65E-19	35.76134228	DOWN
PEMT	-1.59319262	5.416307181	-9.831596861	1.07E-20	2.73E-19	35.74650096	DOWN
TRAPPC3L	-1.95606256	-4.521827036	-9.760998807	1.89E-20	4.68E-19	35.69509564	DOWN
PXDC1	-1.174168712	6.42060538	-9.825784714	1.12E-20	2.86E-19	35.68273189	DOWN
SLC22A1	-4.342216565	5.552102407	-9.823218446	1.15E-20	2.92E-19	35.65300994	DOWN
SCGB3A1	-2.104600267	-2.250899249	-9.756608654	1.96E-20	4.84E-19	35.6379346	DOWN
AL035661.1	-3.145819576	-0.205004738	-9.774569358	1.70E-20	4.23E-19	35.62823002	DOWN
HDAC11	1.577557126	3.993082926	9.777398807	1.66E-20	4.14E-19	35.59790001	UP
ZNF219	1.271747667	4.382537337	9.780071493	1.62E-20	4.06E-19	35.5511539	UP
Z97832.2	1.586259132	-2.216348507	9.740857351	2.23E-20	5.48E-19	35.52788526	UP
BSG	1.123272497	8.42049131	9.803352484	1.35E-20	3.40E-19	35.49961188	UP
NAT9	1.114089855	4.387686026	9.772845132	1.72E-20	4.28E-19	35.48078075	UP
FBXL18	1.298036089	1.314846607	9.740644495	2.23E-20	5.49E-19	35.47821663	UP
CHAF1A	1.401265157	3.629744148	9.75846879	1.93E-20	4.78E-19	35.46666052	UP
TENT5A	-1.412361985	4.340540291	-9.786183216	1.55E-20	3.87E-19	35.43004101	DOWN
SIGLEC1	-1.614636933	2.910195245	-9.771969317	1.73E-20	4.30E-19	35.41172661	DOWN
TANGO6	-1.043593395	3.894639438	-9.774435328	1.70E-20	4.24E-19	35.379955	DOWN
HOXD9	3.676482617	-1.14707907	9.723876062	2.56E-20	6.26E-19	35.37583955	UP
AC135584.1	-3.337400748	-3.631732417	-9.721553164	2.60E-20	6.36E-19	35.36505912	DOWN
MCM3	1.419790151	5.657988733	9.768584907	1.78E-20	4.41E-19	35.34850648	UP
LINC02585	1.862298159	-3.314636077	9.717922881	2.68E-20	6.53E-19	35.32282856	UP
TMED2-DT	1.26508696	0.522606368	9.714617168	2.75E-20	6.70E-19	35.30049273	UP
SLC28A3	-3.197044322	-3.41993593	-9.707756739	2.91E-20	7.06E-19	35.25550534	DOWN
SERPINB8	-1.658968871	2.814282649	-9.747966519	2.10E-20	5.18E-19	35.2256836	DOWN
PTGIR	-1.69508424	0.839211769	-9.719695412	2.64E-20	6.45E-19	35.19612865	DOWN
LINC02723	-1.845636033	-4.876775968	-9.697095852	3.17E-20	7.68E-19	35.18411545	DOWN
LONRF1	-1.10830898	2.679691482	-9.734716967	2.34E-20	5.75E-19	35.17122238	DOWN
ZWINT	2.38149491	3.281899104	9.699769578	3.10E-20	7.53E-19	35.09215592	UP
AP006285.1	-2.876200913	-3.672529926	-9.685002714	3.49E-20	8.43E-19	35.08530881	DOWN
CENPW	2.272667062	1.75308284	9.684819127	3.50E-20	8.44E-19	35.04894658	UP
MYO19	1.132996535	4.454049687	9.718855282	2.66E-20	6.49E-19	35.04423905	UP
FEN1	1.487561898	4.363829219	9.712383516	2.80E-20	6.81E-19	35.03347	UP
TMPOP2	1.81584443	-4.343838325	9.682366247	3.57E-20	8.60E-19	35.03065691	UP
STX1A	1.438414313	0.59188051	9.680008444	3.63E-20	8.75E-19	35.02843004	UP
TMEM220	-1.800401935	4.853113986	-9.738743625	2.27E-20	5.57E-19	35.01797569	DOWN
AC096642.1	1.735674179	-2.437239623	9.676040169	3.75E-20	9.03E-19	35.01033387	UP
ADAMTSL2	-2.491521655	3.49209104	-9.723603231	2.56E-20	6.27E-19	34.93955387	DOWN
AC007298.2	-2.806678271	-2.298473001	-9.669440657	3.96E-20	9.49E-19	34.93227224	DOWN
ATP11C	-1.521486124	4.291735542	-9.723984019	2.55E-20	6.26E-19	34.93190623	DOWN
PEX3	-1.006355466	3.432490643	-9.712897885	2.79E-20	6.79E-19	34.93063506	DOWN
CREG2	2.176168621	-3.282819334	9.667598551	4.01E-20	9.63E-19	34.92093991	UP
TNR	-3.393038349	-3.243717636	-9.664007591	4.13E-20	9.89E-19	34.90075019	DOWN
LINC02754	-3.017511884	0.953963165	-9.691511922	3.31E-20	8.02E-19	34.86929655	DOWN
TMEM220-AS1	-1.877350393	1.79020228	-9.687408051	3.42E-20	8.28E-19	34.83587244	DOWN
UBXN8	-1.137992052	3.643765263	-9.693881035	3.25E-20	7.88E-19	34.75347774	DOWN
HEPACAM	-4.314358928	-1.423089455	-9.660567342	4.25E-20	1.01E-18	34.74686854	DOWN
CHST7	-1.540682615	2.075611094	-9.671715818	3.88E-20	9.34E-19	34.70434583	DOWN
TCF15	2.077836744	-1.404577465	9.632223912	5.33E-20	1.26E-18	34.67349811	UP
FANCD2	2.037187206	2.16014752	9.639426249	5.03E-20	1.19E-18	34.66435586	UP
SNHG1	1.51297735	3.868933445	9.645298921	4.80E-20	1.14E-18	34.5564272	UP
AC034229.4	1.774935701	-4.015436573	9.620604819	5.85E-20	1.38E-18	34.54569457	UP
AL355388.1	2.061348322	-3.388638727	9.614630321	6.13E-20	1.45E-18	34.5037412	UP
LINC01702	-3.128362661	0.89728889	-9.642436202	4.91E-20	1.17E-18	34.48192968	DOWN
GINS1	2.576031452	2.186978717	9.613783025	6.17E-20	1.45E-18	34.47973217	UP
CAVIN4	1.703952039	-2.307008102	9.606586705	6.54E-20	1.54E-18	34.46639213	UP
PIGU	1.042577501	4.403131837	9.641254693	4.96E-20	1.18E-18	34.42705462	UP
SEMA6D	-1.747538017	0.501920183	-9.617863621	5.98E-20	1.41E-18	34.41367714	DOWN
AC011005.4	2.053674108	-3.375492866	9.60140613	6.81E-20	1.60E-18	34.39982638	UP
CCDC71L	-1.583508326	4.114032221	-9.652179842	4.54E-20	1.08E-18	34.36950552	DOWN
WDR62	2.240723564	1.932560661	9.59785375	7.01E-20	1.64E-18	34.35456493	UP
IVD	-1.101770907	7.062657012	-9.659046872	4.30E-20	1.03E-18	34.34372028	DOWN
AC013731.1	1.712322764	-2.783650892	9.586541607	7.67E-20	1.80E-18	34.30083069	UP
RAD51AP1	2.166147691	1.11801105	9.585661293	7.73E-20	1.81E-18	34.28552468	UP
MXRA5	-2.096235977	1.935962734	-9.622615201	5.75E-20	1.36E-18	34.28358313	DOWN
RN7SL521P	1.718659468	-3.986731354	9.585163322	7.76E-20	1.81E-18	34.26778301	UP
CEACAM3	-2.222408932	-3.95069258	-9.565761545	9.05E-20	2.10E-18	34.15888914	DOWN
TRIM11	1.055669365	4.055033188	9.601990617	6.78E-20	1.59E-18	34.15486313	UP
KLHL2	-1.147921307	3.924502345	-9.616429666	6.04E-20	1.43E-18	34.11719497	DOWN
RNF150	-2.449602775	-0.903761291	-9.565537278	9.07E-20	2.10E-18	34.06336287	DOWN
AC019257.1	-3.042603691	-4.003757349	-9.552266914	1.01E-19	2.33E-18	34.04453632	DOWN
APOBEC3A	-2.188210375	-2.805130353	-9.550465664	1.02E-19	2.36E-18	34.02540014	DOWN
SSC5D	-2.056399383	0.482623569	-9.566152941	9.03E-20	2.10E-18	33.98820376	DOWN
AC112777.1	2.246143358	-3.532873597	9.54784012	1.04E-19	2.41E-18	33.976186	UP
TMEM71	-1.321519706	-1.078092626	-9.546606481	1.05E-19	2.43E-18	33.96660774	DOWN
SAMD11	-2.457258885	-0.370228648	-9.557290689	9.69E-20	2.24E-18	33.96378527	DOWN
AC073842.2	1.791880532	-3.545654479	9.538000268	1.13E-19	2.60E-18	33.90343401	UP
IGLV2-14	-3.338461685	0.006420578	-9.558421759	9.60E-20	2.22E-18	33.88615723	DOWN
OMG	-2.091109929	-3.131663958	-9.531092501	1.19E-19	2.73E-18	33.88095398	DOWN
AC005332.5	1.481817314	1.668458924	9.538526022	1.12E-19	2.59E-18	33.87534686	UP
AC139100.2	1.908319276	-1.57232613	9.530016466	1.20E-19	2.75E-18	33.87333895	UP
ID2	-1.311642157	6.939694664	-9.599014391	6.95E-20	1.63E-18	33.86825686	DOWN
LEF1-AS1	2.215882635	-4.023886634	9.533862374	1.17E-19	2.68E-18	33.86432858	UP
AP001412.1	1.481641193	-3.628214705	9.532511071	1.18E-19	2.71E-18	33.86379869	UP
LRRC19	-2.817262638	-2.700174817	-9.531570722	1.19E-19	2.72E-18	33.861405	DOWN
AL121832.3	1.864119513	-2.498482474	9.529360494	1.21E-19	2.76E-18	33.8554688	UP
MSH5-SAPCD1	1.664802003	-0.841886054	9.52044725	1.30E-19	2.95E-18	33.80408594	UP
LINC01235	2.677971079	-2.701440488	9.522410575	1.28E-19	2.90E-18	33.78276759	UP
PLK3	-1.232991675	2.54807953	-9.558321414	9.61E-20	2.22E-18	33.78222224	DOWN
HMGCL	-1.254562903	6.925049142	-9.585463403	7.74E-20	1.81E-18	33.7620178	DOWN
AQP3	-1.737977413	5.409769356	-9.579153451	8.14E-20	1.90E-18	33.73559863	DOWN
STEAP3	-1.97175324	6.219005234	-9.580535518	8.05E-20	1.88E-18	33.72644885	DOWN
GCDH	-1.443784505	5.659682568	-9.574032203	8.48E-20	1.97E-18	33.69415293	DOWN
TIGD1	1.609828554	0.992688069	9.507064056	1.44E-19	3.27E-18	33.66228038	UP
ALLC	-2.661684093	-3.628985249	-9.501099282	1.51E-19	3.41E-18	33.64568838	DOWN
HOXD3	2.018635208	-4.250379742	9.50467511	1.47E-19	3.32E-18	33.63551193	UP
AC011462.4	1.652578859	-2.984759887	9.500412059	1.52E-19	3.43E-18	33.62416878	UP
NAALADL2	-2.043489843	0.795598431	-9.522898126	1.27E-19	2.90E-18	33.62142317	DOWN
C9	-5.219830966	5.445675328	-9.563846361	9.19E-20	2.13E-18	33.59269121	DOWN
IGHV5-51	-3.428596206	-0.697152253	-9.507252464	1.44E-19	3.27E-18	33.54039701	DOWN
ZDBF2	-2.245630143	0.16763269	-9.488937179	1.67E-19	3.74E-18	33.39626271	DOWN
RFC4	1.552344959	3.42441304	9.482461702	1.75E-19	3.93E-18	33.3196099	UP
SYNPO2	-1.598006129	2.63866161	-9.503955942	1.48E-19	3.34E-18	33.31815324	DOWN
SMIM25	-1.899190572	-0.320276417	-9.471090292	1.92E-19	4.29E-18	33.31554426	DOWN
IGHM	-3.303741608	3.761656746	-9.519645079	1.31E-19	2.96E-18	33.29445279	DOWN
RHNO1	1.105859472	3.179347466	9.476630063	1.84E-19	4.11E-18	33.26238961	UP
CRYBG2	2.784066348	0.565605359	9.446533439	2.33E-19	5.14E-18	33.22206823	UP
RFX5	1.147680216	4.713227842	9.4907925	1.64E-19	3.69E-18	33.22017769	UP
MAD2L1	2.022477403	2.281760076	9.455714859	2.17E-19	4.82E-18	33.21717843	UP
SPIC	-2.439804227	-3.466711395	-9.445336519	2.35E-19	5.18E-18	33.21292937	DOWN
MT1A	-2.83926479	1.764631969	-9.481641705	1.77E-19	3.95E-18	33.14813416	DOWN
NR2C2AP	1.213671545	3.656611546	9.466515827	1.99E-19	4.43E-18	33.14788932	UP
PMS2P3	1.112109411	0.268246144	9.437023354	2.51E-19	5.52E-18	33.12863096	UP
IGHA1	-3.390941956	4.593782005	-9.50159363	1.51E-19	3.40E-18	33.12307127	DOWN
SHPK	-1.199630393	2.41560071	-9.469626164	1.94E-19	4.33E-18	33.10568733	DOWN
PI16	-2.744424916	-3.646988541	-9.430686185	2.64E-19	5.79E-18	33.09712638	DOWN
ABCC9	-2.232932457	3.811454464	-9.489981265	1.65E-19	3.71E-18	33.0854686	DOWN
ZCCHC24	-1.085323234	4.996117434	-9.490921762	1.64E-19	3.69E-18	33.07166119	DOWN
CDA	-2.261865101	3.238181476	-9.483548245	1.74E-19	3.90E-18	33.06976076	DOWN
BX842568.2	-2.855221289	-1.081622983	-9.434521181	2.56E-19	5.62E-18	33.03152944	DOWN
CFL1P1	1.52409034	-2.371560187	9.421865532	2.83E-19	6.18E-18	33.02662431	UP
SPATA18	-2.442166036	0.797608762	-9.448322665	2.30E-19	5.08E-18	33.0105487	DOWN
KIAA1522	1.447752347	5.71477086	9.470108658	1.93E-19	4.32E-18	32.98611936	UP
LRRK2	-1.673687148	2.019880515	-9.452229795	2.23E-19	4.94E-18	32.97001766	DOWN
MAST2	1.014017461	4.521318551	9.454035911	2.20E-19	4.88E-18	32.93944433	UP
AC012409.1	-2.39380568	-1.498028847	-9.414704503	3.00E-19	6.52E-18	32.91955541	DOWN
AL512652.1	1.614141075	-4.603101624	9.411837313	3.06E-19	6.66E-18	32.91173965	UP
NECAB3	1.287374547	4.95371057	9.453024014	2.21E-19	4.91E-18	32.91117064	UP
IGHV3-53	-3.346856786	-2.972644599	-9.409373471	3.12E-19	6.78E-18	32.90434749	DOWN
ACADL	-3.055583249	1.940418515	-9.45092699	2.25E-19	4.99E-18	32.88021557	DOWN
C2CD4B	-2.138025711	-1.40478977	-9.407201248	3.18E-19	6.89E-18	32.86657646	DOWN
PDLIM5	-1.004427658	6.136714698	-9.468460763	1.96E-19	4.37E-18	32.86017016	DOWN
LINC01625	-3.163747333	-3.154160239	-9.397312582	3.44E-19	7.42E-18	32.81976426	DOWN
MCM7	1.304450843	5.912180324	9.448974289	2.29E-19	5.05E-18	32.79696873	UP
SIX2	3.044214164	-3.059152961	9.394388717	3.52E-19	7.58E-18	32.78036446	UP
RBM3	1.024970248	6.607313123	9.450179447	2.26E-19	5.01E-18	32.75470975	UP
ADCY1	-2.656641501	2.245213596	-9.432730648	2.60E-19	5.70E-18	32.73003021	DOWN
IGLV1-36	-3.200482028	-3.976726438	-9.382463283	3.86E-19	8.30E-18	32.7220005	DOWN
ALPL	-2.569972585	4.507227718	-9.446574693	2.33E-19	5.14E-18	32.7079315	DOWN
RTL5	-1.744930839	1.50632554	-9.412168426	3.06E-19	6.65E-18	32.70720793	DOWN
SEC24B	-1.065355292	4.930132578	-9.443215545	2.39E-19	5.26E-18	32.70158679	DOWN
FOXS1	2.534712726	0.072373027	9.378427871	3.99E-19	8.54E-18	32.69813547	UP
AJ003147.3	1.543227301	-3.267614004	9.380910349	3.91E-19	8.39E-18	32.69204995	UP
C8orf33	1.12621587	5.323006703	9.430346054	2.65E-19	5.80E-18	32.68616849	UP
HGFAC	-4.22272791	3.942787016	-9.443239596	2.39E-19	5.26E-18	32.67735708	DOWN
NOL12	1.092858482	1.559912457	9.383993349	3.81E-19	8.21E-18	32.66317999	UP
CD200	1.857104974	0.946540591	9.374137744	4.12E-19	8.82E-18	32.63696707	UP
AC079174.2	1.624456263	-1.668442146	9.368158674	4.32E-19	9.21E-18	32.61891093	UP
MCM6	1.627606987	4.385656496	9.402126228	3.31E-19	7.15E-18	32.60447312	UP
TMEM106C	1.356883465	5.533547307	9.413077389	3.03E-19	6.60E-18	32.54951285	UP
BCHE	-2.984812882	4.193475973	-9.425455049	2.75E-19	6.01E-18	32.54571	DOWN
PBLD	-1.976403105	5.992075786	-9.428528491	2.69E-19	5.88E-18	32.53718138	DOWN
IGHV3-15	-3.545582132	-1.353031709	-9.370754666	4.23E-19	9.05E-18	32.51960149	DOWN
FCAR	-2.244484816	-4.227492871	-9.353691793	4.84E-19	1.03E-17	32.51224224	DOWN
SLC38A2	-1.329818522	7.416725273	-9.42631461	2.73E-19	5.97E-18	32.50698089	DOWN
EPB41L4B	-1.837672522	5.201507178	-9.419825027	2.88E-19	6.27E-18	32.49000021	DOWN
YEATS2	1.019044511	3.64258865	9.382231511	3.87E-19	8.31E-18	32.47400615	UP
AL117379.1	1.467503579	-2.000800303	9.348179041	5.05E-19	1.07E-17	32.46273208	UP
SH2D1B	-1.672951549	-2.113726651	-9.350047659	4.98E-19	1.06E-17	32.46249674	DOWN
THBD	-1.53612314	2.892809324	-9.396932751	3.45E-19	7.44E-18	32.45932378	DOWN
FOXP2	-3.309362404	-0.577542919	-9.368774884	4.30E-19	9.18E-18	32.45712792	DOWN
BLK	-2.476691557	-2.271212044	-9.348724192	5.03E-19	1.07E-17	32.43728071	DOWN
HS3ST3B1	-2.106272024	4.295736965	-9.406487979	3.20E-19	6.92E-18	32.41367514	DOWN
PPT2-EGFL8	1.093079396	-0.749981344	9.33666495	5.53E-19	1.17E-17	32.37492125	UP
CTSA	1.023642487	7.960671276	9.406058564	3.21E-19	6.94E-18	32.36767306	UP
RECQL4	2.30383375	3.517839332	9.351051858	4.94E-19	1.05E-17	32.34029818	UP
AC124016.2	1.385963635	-2.553802332	9.331957865	5.74E-19	1.21E-17	32.33104728	UP
FGL2	-1.555379618	3.526882406	-9.384100517	3.81E-19	8.21E-18	32.30418621	DOWN
RUSC1	1.268177261	4.018726765	9.361698871	4.55E-19	9.68E-18	32.29690519	UP
RIPK4	-1.381275851	4.166429541	-9.384200156	3.81E-19	8.21E-18	32.26882175	DOWN
AC004263.1	1.822638104	-3.533916391	9.32469236	6.08E-19	1.28E-17	32.24705608	UP
FANCG	1.34955348	2.873237951	9.340083281	5.39E-19	1.14E-17	32.24524673	UP
AL031186.1	1.386612768	-2.820274111	9.321354018	6.24E-19	1.31E-17	32.24453409	UP
LINC01831	-3.460132897	-1.21201988	-9.327996566	5.92E-19	1.25E-17	32.18188719	DOWN
RPSAP70	-1.565958657	0.651466636	-9.325376771	6.04E-19	1.27E-17	32.13170746	DOWN
PRR18	-2.194514602	1.048726934	-9.334361531	5.63E-19	1.19E-17	32.12013857	DOWN
IL1RN	-2.079076519	5.079466303	-9.369459628	4.28E-19	9.13E-18	32.09706515	DOWN
PMFBP1	2.170395649	-1.155161767	9.290798846	7.92E-19	1.65E-17	32.02231031	UP
SCN11A	-2.041227591	-3.251122895	-9.285316275	8.27E-19	1.72E-17	31.98028599	DOWN
KCNJ10	-2.467835881	-1.381721203	-9.291805164	7.86E-19	1.64E-17	31.96253985	DOWN
GSTM5	-2.895398904	-1.505519136	-9.292124572	7.84E-19	1.63E-17	31.95202187	DOWN
RUSC1-AS1	1.777619546	1.794769546	9.285291148	8.27E-19	1.72E-17	31.91562468	UP
RNASEH2A	1.663607098	3.752144239	9.300111994	7.36E-19	1.54E-17	31.88104598	UP
LINC00628	1.879829833	-3.974970943	9.274985298	8.96E-19	1.85E-17	31.85820838	UP
CCHCR1	1.280589835	4.505373054	9.309884882	6.82E-19	1.43E-17	31.84469542	UP
DOCK3	1.913699306	-2.078202073	9.267549094	9.50E-19	1.95E-17	31.83534146	UP
ZNF767P	1.067176174	1.850923611	9.278739801	8.70E-19	1.80E-17	31.83187097	UP
AC233280.1	1.766725118	-3.750225017	9.270571798	9.28E-19	1.91E-17	31.82762227	UP
ALDH6A1	-1.872186694	7.172083181	-9.338480884	5.45E-19	1.15E-17	31.82271047	DOWN
NXPH4	3.633260104	-0.252148294	9.265285739	9.67E-19	1.98E-17	31.81761037	UP
ACYP1	1.07615914	1.014034826	9.269156022	9.38E-19	1.93E-17	31.803424	UP
DMD	-1.574882283	4.616756848	-9.326415456	5.99E-19	1.26E-17	31.79079476	DOWN
AC008875.1	1.634131681	-4.24656894	9.265585267	9.64E-19	1.98E-17	31.78481142	UP
AL358072.1	1.509936689	-3.798830886	9.262475295	9.88E-19	2.02E-17	31.76797323	UP
TMEM79	1.031402209	2.330548328	9.275012156	8.96E-19	1.85E-17	31.76676668	UP
COLEC11	-2.341623199	4.343006493	-9.322724282	6.17E-19	1.30E-17	31.75415718	DOWN
KPNA2	1.402023451	5.371955382	9.307312538	6.96E-19	1.46E-17	31.74629267	UP
AC105384.1	-1.619051457	-5.426806684	-9.254598499	1.05E-18	2.15E-17	31.7270927	DOWN
RTL10	1.066249514	3.464221875	9.282635014	8.44E-19	1.75E-17	31.72556703	UP
TP73	3.044459009	0.23583013	9.249184454	1.10E-18	2.23E-17	31.70362184	UP
NRK	-2.46129	-3.246990005	-9.249193158	1.10E-18	2.23E-17	31.69638825	DOWN
SLC3A1	-3.13816931	0.587178413	-9.282023942	8.48E-19	1.76E-17	31.68530194	DOWN
KIF11	1.996384334	2.294614657	9.257584143	1.03E-18	2.10E-17	31.6832349	UP
ANXA8L1	-2.978749837	-3.92190542	-9.246914063	1.12E-18	2.27E-17	31.68182108	DOWN
ABCA8	-2.680600489	3.496452434	-9.307233643	6.97E-19	1.46E-17	31.6667984	DOWN
EIF4E3	-1.62817011	2.723505536	-9.293196541	7.77E-19	1.62E-17	31.66536065	DOWN
PWRN1	-2.351254683	-5.108728294	-9.243300588	1.15E-18	2.32E-17	31.65785373	DOWN
HELLS	2.261349843	2.023485798	9.250416341	1.09E-18	2.21E-17	31.65295042	UP
AL158212.3	1.487104846	-0.067430385	9.242709343	1.15E-18	2.33E-17	31.64557849	UP
BLM	2.219883106	0.798628027	9.242860304	1.15E-18	2.33E-17	31.63828317	UP
KIF24	1.690341756	0.49061198	9.236224841	1.21E-18	2.44E-17	31.58516596	UP
NMUR1	-1.578582716	-1.166683491	-9.239610484	1.18E-18	2.39E-17	31.58360844	DOWN
CHTF18	1.55394945	2.830592614	9.251645193	1.08E-18	2.20E-17	31.57914872	UP
ATAD5	1.558967634	0.997513331	9.237489674	1.20E-18	2.42E-17	31.57544699	UP
SUCO	1.059560385	4.818077578	9.281631003	8.51E-19	1.76E-17	31.57432257	UP
TLR3	-1.479372493	2.484292698	-9.274836041	8.97E-19	1.85E-17	31.56011928	DOWN
GLUD1P3	1.172233675	-1.109572047	9.229501523	1.28E-18	2.57E-17	31.5575528	UP
CYP2C8	-3.615719768	6.852289799	-9.302962712	7.20E-19	1.51E-17	31.5468442	DOWN
FAM72A	1.647329584	-1.648943748	9.224480763	1.33E-18	2.66E-17	31.51546635	UP
CYB561D1	1.3534489	1.95223671	9.235616069	1.22E-18	2.45E-17	31.50711793	UP
ARHGEF11	1.099950474	5.369765564	9.279031048	8.68E-19	1.80E-17	31.50508428	UP
AL133215.2	1.830043836	-3.691045656	9.222658414	1.35E-18	2.70E-17	31.46046217	UP
C1orf35	1.200650432	3.866818172	9.250789153	1.08E-18	2.21E-17	31.45138658	UP
SNRPE	1.059476075	5.400495983	9.272329108	9.15E-19	1.88E-17	31.44897698	UP
AC007842.1	1.867224382	-1.595760618	9.214800336	1.43E-18	2.87E-17	31.43932351	UP
NSUN5P1	1.456327485	2.425321161	9.228087397	1.29E-18	2.60E-17	31.42532725	UP
AC106822.1	-2.643516188	-3.76443445	-9.212140989	1.46E-18	2.92E-17	31.41820151	DOWN
SP6	2.279311918	-1.003710469	9.204517864	1.55E-18	3.09E-17	31.36201003	UP
AL731569.1	1.3943825	-1.004314838	9.198916782	1.62E-18	3.22E-17	31.32400788	UP
PEX11G	-1.461285031	2.602009183	-9.244234528	1.14E-18	2.31E-17	31.3154989	DOWN
AC008764.8	1.205145093	-1.871318792	9.188280751	1.76E-18	3.50E-17	31.24177227	UP
IL2RB	-1.598318892	2.223755522	-9.227478845	1.30E-18	2.61E-17	31.21456719	DOWN
AC127024.5	1.408327415	-2.058535344	9.180946918	1.86E-18	3.69E-17	31.18118449	UP
SOWAHC	-1.055024169	5.009158326	-9.244648901	1.14E-18	2.30E-17	31.15773906	DOWN
PPP1R3B	-1.692129523	5.859488893	-9.249924596	1.09E-18	2.22E-17	31.15764339	DOWN
ZGRF1	1.31672471	0.599674229	9.18135565	1.86E-18	3.68E-17	31.15447109	UP
LINC02685	1.865137597	-4.425007312	9.181095588	1.86E-18	3.68E-17	31.13707219	UP
CNGA1	-2.358732827	2.535290848	-9.2259391	1.31E-18	2.63E-17	31.1220104	DOWN
TIAM1	-1.624336086	1.676827611	-9.206417053	1.53E-18	3.05E-17	31.11235202	DOWN
IBA57-DT	1.535966495	-4.01967835	9.169277719	2.04E-18	4.03E-17	31.05098804	UP
IGKV1-9	-3.425016672	-1.912430468	-9.168792489	2.05E-18	4.04E-17	31.00655301	DOWN
IGLV2-8	-3.283273416	-2.078218247	-9.166528277	2.08E-18	4.10E-17	31.00432073	DOWN
MCM2	2.285870764	4.217195598	9.185386747	1.80E-18	3.57E-17	31.0027428	UP
LINC02561	2.204527123	-3.451828053	9.16144525	2.17E-18	4.25E-17	30.99261478	UP
FAM83D	2.314041221	2.785625567	9.168155766	2.06E-18	4.06E-17	30.98446223	UP
PRICKLE4	1.410623343	-2.786843572	9.155976007	2.26E-18	4.43E-17	30.97885386	UP
BCAN	3.526353489	-0.427857953	9.155539015	2.27E-18	4.44E-17	30.97783051	UP
ECRG4	-2.298537155	-2.760851437	-9.153821739	2.30E-18	4.49E-17	30.96141809	DOWN
AP000346.2	1.890237884	-2.209725156	9.149156156	2.38E-18	4.65E-17	30.9293281	UP
CD200R1	-1.518385655	-0.96261877	-9.154432225	2.29E-18	4.47E-17	30.92597181	DOWN
AC015922.3	-1.477668569	-1.52732905	-9.150353215	2.36E-18	4.61E-17	30.91911978	DOWN
AC009690.2	1.297599986	-0.498055974	9.143432876	2.49E-18	4.85E-17	30.89470876	UP
AQP7	-1.631162257	2.971737319	-9.194224084	1.68E-18	3.34E-17	30.88197064	DOWN
AC011294.1	3.036420345	-2.232205019	9.144586651	2.47E-18	4.81E-17	30.87110019	UP
IGF1	-2.303565962	1.908534812	-9.183888009	1.82E-18	3.61E-17	30.86257694	DOWN
LINC01004	1.330214768	-0.700768679	9.133918727	2.68E-18	5.20E-17	30.82599257	UP
SLC39A14	-1.373552952	7.977484146	-9.20782147	1.51E-18	3.02E-17	30.81075798	DOWN
OACYLP	1.612676089	-4.657869158	9.13410361	2.68E-18	5.19E-17	30.77815297	UP
ECT2	2.230953465	2.85632602	9.139334714	2.57E-18	4.99E-17	30.75438078	UP
MSH5	2.036042885	0.256188651	9.125623282	2.86E-18	5.52E-17	30.75403454	UP
FBP1	-2.465562267	7.159024774	-9.199460132	1.61E-18	3.21E-17	30.74783083	DOWN
TMEM26-AS1	-1.607813188	-5.180534784	-9.124048729	2.89E-18	5.58E-17	30.73659614	DOWN
PRKCB	-1.648404484	1.225120204	-9.148347428	2.40E-18	4.67E-17	30.71326646	DOWN
CENPU	2.07458132	2.511327934	9.129405844	2.78E-18	5.37E-17	30.69513829	UP
AC245060.6	1.900849757	-1.574858132	9.115776456	3.08E-18	5.94E-17	30.68557338	UP
GGT6	-3.292911543	-2.653920421	-9.113109269	3.15E-18	6.05E-17	30.6213454	DOWN
PDCD1LG2	-1.714283623	-0.39765124	-9.119119272	3.01E-18	5.80E-17	30.61890841	DOWN
AJM1	1.649852102	1.737289367	9.113033138	3.15E-18	6.05E-17	30.59638615	UP
NAA40	1.033678546	3.163547036	9.131537008	2.73E-18	5.28E-17	30.59372754	UP
OIP5	1.984362021	0.259764155	9.104199989	3.37E-18	6.45E-17	30.59069574	UP
AC016596.1	1.727599767	-2.273917723	9.10393399	3.38E-18	6.45E-17	30.58777923	UP
ANKRD23	1.165562752	-1.139517392	9.101544612	3.44E-18	6.56E-17	30.58424574	UP
IYD	-2.627822695	3.338512794	-9.162893106	2.14E-18	4.21E-17	30.56651306	DOWN
KLKB1	-1.978705784	5.886936139	-9.171766883	2.00E-18	3.95E-17	30.55265895	DOWN
PLA2R1	-1.87905745	-0.34046304	-9.108671001	3.26E-18	6.24E-17	30.52466204	DOWN
PNRC1	-1.024242053	6.314864251	-9.163029923	2.14E-18	4.21E-17	30.49001457	DOWN
AC127496.7	1.580053448	-1.737182696	9.089307493	3.78E-18	7.19E-17	30.4871715	UP
EPHX2	-1.71462111	6.384903438	-9.162748744	2.14E-18	4.21E-17	30.47771984	DOWN
LINC00907	-2.60570328	-3.393211756	-9.088003866	3.82E-18	7.25E-17	30.46891163	DOWN
DCST1	1.832210857	-2.078489671	9.082112271	4.00E-18	7.54E-17	30.42401365	UP
AL592435.1	1.411698351	-0.564482469	9.079220611	4.09E-18	7.70E-17	30.41030876	UP
LIN9	1.441003268	1.492220971	9.087732551	3.83E-18	7.26E-17	30.40815709	UP
C4orf46	1.124770884	1.41618553	9.082775294	3.98E-18	7.51E-17	30.36180803	UP
ARHGAP33	1.466420189	2.00122343	9.084002585	3.94E-18	7.45E-17	30.35293127	UP
FGF14-AS2	-1.714609415	0.186430222	-9.088073638	3.82E-18	7.25E-17	30.33992754	DOWN
AC116049.1	2.793083593	-3.573441021	9.072019544	4.32E-18	8.12E-17	30.31085483	UP
SLC41A2	-1.558712645	5.197410727	-9.136721387	2.62E-18	5.09E-17	30.30910172	DOWN
PPOX	1.052736113	3.874378641	9.09541158	3.61E-18	6.87E-17	30.24870079	UP
AC009159.3	-1.591586173	-0.493479388	-9.068609115	4.44E-18	8.33E-17	30.24613681	DOWN
PRELP	-2.454696067	2.925835684	-9.113773898	3.13E-18	6.03E-17	30.22279664	DOWN
AC063938.1	-2.304758739	-3.886251503	-9.051625823	5.05E-18	9.42E-17	30.20584986	DOWN
GLYATL1	-2.95565623	5.406183322	-9.126103693	2.85E-18	5.50E-17	30.20204725	DOWN
RASGRP4	-1.228026776	-0.310410385	-9.059072514	4.77E-18	8.92E-17	30.1796739	DOWN
MYCT1	-1.203477096	2.271861583	-9.086344567	3.87E-18	7.32E-17	30.16481866	DOWN
CCNE1	2.786591969	0.99559917	9.042620549	5.42E-18	1.01E-16	30.12137416	UP
CEP152	1.321375362	0.846868138	9.044337687	5.35E-18	9.94E-17	30.10539316	UP
DNAH6	-2.382418069	0.397522841	-9.064156069	4.59E-18	8.60E-17	30.09675409	DOWN
AKR1C3	1.523928379	7.955302159	9.106421706	3.31E-18	6.35E-17	30.06719073	UP
LINC02163	3.306106662	-3.380677704	9.036656903	5.67E-18	1.05E-16	30.0438566	UP
STC2	2.833191723	2.106589359	9.034886033	5.75E-18	1.06E-16	30.02901832	UP
JUNB	-1.46225275	6.256311351	-9.1032309	3.40E-18	6.49E-17	30.02776433	DOWN
RNF180	-1.764153685	1.009220143	-9.05281321	5.01E-18	9.34E-17	29.99740629	DOWN
MDK	3.275583918	5.926405928	9.061911717	4.67E-18	8.73E-17	29.97769925	UP
WFDC1	-1.847992469	0.012709412	-9.039166087	5.56E-18	1.03E-16	29.97621429	DOWN
PROZ	-2.527940036	3.542460745	-9.085655889	3.89E-18	7.36E-17	29.96873899	DOWN
IGKV6-21	-3.056062818	-4.383577688	-9.019265131	6.48E-18	1.19E-16	29.95876655	DOWN
CXCL2	-2.27971964	4.27251292	-9.08745951	3.84E-18	7.27E-17	29.95170588	DOWN
SGCA	-2.336091138	-0.686178781	-9.030110314	5.96E-18	1.10E-16	29.93078608	DOWN
TAS2R4	1.489847427	-3.224891417	9.016253831	6.63E-18	1.22E-16	29.90998022	UP
FNIP2	-1.455167528	4.935331936	-9.081554816	4.02E-18	7.57E-17	29.89980601	DOWN
SELE	-2.310544322	0.062042102	-9.033235586	5.82E-18	1.07E-16	29.89836972	DOWN
SCNM1	1.200977285	4.249687229	9.051878268	5.04E-18	9.40E-17	29.89061799	UP
CFL2	-1.071098678	5.843420345	-9.079765524	4.07E-18	7.67E-17	29.86529118	DOWN
MPPED1	-2.921569965	1.805633425	-9.054681273	4.94E-18	9.22E-17	29.84857236	DOWN
SUZ12P1	1.165100602	1.318248	9.012911176	6.80E-18	1.25E-16	29.84165989	UP
S100A3	2.170157277	-2.497794751	9.006806729	7.13E-18	1.30E-16	29.84097168	UP
PHYHD1	-2.468734528	3.200505653	-9.064793367	4.57E-18	8.56E-17	29.83286012	DOWN
NUDT17	1.567004574	0.257347346	9.003794454	7.29E-18	1.33E-16	29.82556001	UP
FYN	-1.125910694	4.064801867	-9.063649448	4.61E-18	8.62E-17	29.82196762	DOWN
GNG12-AS1	-1.786613848	-1.745959577	-9.005167419	7.22E-18	1.32E-16	29.81905106	DOWN
IGKV3-11	-3.229945796	1.035666175	-9.043877844	5.36E-18	9.97E-17	29.81598307	DOWN
LOXL2	1.554358895	3.34203204	9.024241455	6.24E-18	1.15E-16	29.8029332	UP
WDR76	2.001794073	1.883424613	9.000827844	7.46E-18	1.36E-16	29.75288786	UP
AC137723.1	-2.607473209	-2.135160153	-8.997406599	7.66E-18	1.39E-16	29.74960885	DOWN
GBAP1	1.517242219	0.188714146	8.992883148	7.93E-18	1.44E-16	29.74430768	UP
AL022322.1	1.684495045	-1.462461006	8.98757867	8.26E-18	1.49E-16	29.72187816	UP
AP001178.3	1.720383791	-4.390658033	8.992172981	7.97E-18	1.44E-16	29.70549872	UP
POLA2	1.203968932	3.375548978	9.007019925	7.12E-18	1.30E-16	29.64316538	UP
LINC02671	-2.480662257	-4.365191403	-8.975678396	9.05E-18	1.63E-16	29.63594552	DOWN
H4C5	1.967688851	-3.541036478	8.981900451	8.62E-18	1.56E-16	29.63496175	UP
TMEM201	1.198011609	2.964418039	9.0003527	7.49E-18	1.36E-16	29.6300402	UP
PGM1	-1.111667004	7.119394953	-9.04751172	5.22E-18	9.71E-17	29.59397742	DOWN
MMADHC-DT	-1.635394262	-1.877523231	-8.972086381	9.30E-18	1.67E-16	29.57904383	DOWN
EBF1	1.856996786	1.059227695	8.973118687	9.22E-18	1.66E-16	29.57643908	UP
LINC01018	-3.977467672	3.086063399	-9.031994297	5.88E-18	1.08E-16	29.54960774	DOWN
POLD1	1.185747338	3.992059409	9.001364754	7.43E-18	1.35E-16	29.53211592	UP
OLFML2A	2.231276015	2.622707398	8.971237427	9.36E-18	1.68E-16	29.50011844	UP
AC104809.2	-2.885613939	-2.181709609	-8.964703206	9.84E-18	1.76E-16	29.49638498	DOWN
AC006252.1	1.572995173	-3.413822721	8.961340702	1.01E-17	1.80E-16	29.48995213	UP
AC015908.3	-1.878152765	0.386289216	-8.971513266	9.34E-18	1.68E-16	29.43579765	DOWN
SLC34A2	-3.734413153	-1.438352165	-8.965072872	9.81E-18	1.76E-16	29.41196642	DOWN
HIVEP1	-1.040385162	3.733586405	-9.004285352	7.27E-18	1.32E-16	29.39912379	DOWN
NEU1	1.052846192	6.545934508	9.011969886	6.85E-18	1.25E-16	29.38541075	UP
ACADSB	-1.689031347	7.355201448	-9.019995953	6.44E-18	1.19E-16	29.37930926	DOWN
CDKN2C	2.047100942	3.393289122	8.956559366	1.05E-17	1.87E-16	29.32226766	UP
CCR9	-1.870638623	-5.069052486	-8.931901475	1.26E-17	2.24E-16	29.29523787	DOWN
FOXK1	1.15123828	3.948953099	8.968738262	9.54E-18	1.71E-16	29.28792971	UP
ADAM15	1.19836622	5.944667241	8.991420702	8.02E-18	1.45E-16	29.27034514	UP
LILRB1	-1.495585558	1.203453674	-8.955337822	1.06E-17	1.89E-16	29.26477352	DOWN
IGHV3-74	-3.162354296	-1.444555839	-8.936135704	1.22E-17	2.17E-16	29.23137355	DOWN
PRSS22	-3.316248628	-2.96810872	-8.925493694	1.33E-17	2.34E-16	29.21842658	DOWN
PTGER2	-1.719112437	-0.81333147	-8.930025165	1.28E-17	2.27E-16	29.21514573	DOWN
PRR7-AS1	1.832155817	-3.72044749	8.924970568	1.33E-17	2.35E-16	29.20672947	UP
CNTFR	-3.286310428	0.204505528	-8.951778034	1.09E-17	1.94E-16	29.19892744	DOWN
CDKN2A	3.759359993	2.564043275	8.92266205	1.36E-17	2.39E-16	29.1963862	UP
IRF4	-2.35723136	-0.895148736	-8.930438619	1.28E-17	2.27E-16	29.19282674	DOWN
AL137159.2	1.510207256	-4.187371771	8.921772485	1.36E-17	2.40E-16	29.17935619	UP
AL163636.2	-1.646357878	-0.322585825	-8.927794058	1.30E-17	2.31E-16	29.1713798	DOWN
CDH8	2.312699387	-3.697686719	8.920267871	1.38E-17	2.43E-16	29.16862598	UP
PCLAF	2.2013751	2.337523276	8.924446801	1.34E-17	2.36E-16	29.16340398	UP
ZNF251	1.127301343	3.271092478	8.942514249	1.17E-17	2.07E-16	29.16188742	UP
TENT5C	-1.658706542	2.844062997	-8.962618878	9.99E-18	1.79E-16	29.1269119	DOWN
AC011498.6	1.43806261	-3.73082948	8.911966868	1.47E-17	2.58E-16	29.11507895	UP
ZBED8	1.245197177	1.110872101	8.913870237	1.45E-17	2.54E-16	29.1103685	UP
CD69	-1.797694541	0.465113622	-8.927898349	1.30E-17	2.31E-16	29.10672073	DOWN
SNORD104	2.275056036	0.085228091	8.905099006	1.55E-17	2.71E-16	29.10121728	UP
PRUNE2	-1.866803502	-0.261907179	-8.918171818	1.40E-17	2.46E-16	29.0833795	DOWN
GSPT2	-2.239802352	1.737917384	-8.945260302	1.14E-17	2.03E-16	29.06594825	DOWN
AZGP1P2	-2.490200208	-2.941312843	-8.898182464	1.63E-17	2.84E-16	29.034723	DOWN
DSN1	1.148114217	3.696955746	8.921446261	1.37E-17	2.41E-16	28.96089089	UP
IGKV5-2	-2.681010185	-4.804132117	-8.884851763	1.81E-17	3.12E-16	28.95619335	DOWN
GPRIN1	2.444281099	0.984424466	8.88620807	1.79E-17	3.09E-16	28.94197713	UP
CROCC2	-2.569070109	-2.907670702	-8.885651283	1.80E-17	3.10E-16	28.93870272	DOWN
C5orf46	2.62226477	-2.611680329	8.887957699	1.76E-17	3.05E-16	28.93804206	UP
NCAM2	-2.919173257	-1.972742176	-8.891050712	1.72E-17	2.99E-16	28.93247453	DOWN
PSMC3IP	1.45635267	0.275157332	8.883452459	1.83E-17	3.15E-16	28.9207844	UP
TRAF2	1.067112806	4.368735092	8.926933742	1.31E-17	2.32E-16	28.92047726	UP
AC021146.9	-2.708930583	-0.41843431	-8.900293029	1.61E-17	2.80E-16	28.91523934	DOWN
DLG5-AS1	1.909589375	-1.532584234	8.879204562	1.89E-17	3.24E-16	28.90701871	UP
SIGLEC16	-1.598965269	-1.546980822	-8.881743401	1.85E-17	3.18E-16	28.89252816	DOWN
FSTL4	3.307407244	-1.06649506	8.877606962	1.91E-17	3.28E-16	28.87829144	UP
FHL1	-1.458830483	3.695902609	-8.934467062	1.24E-17	2.20E-16	28.85384313	DOWN
SMG9	1.022985603	4.052664427	8.911030327	1.48E-17	2.59E-16	28.8323557	UP
GINS3	1.324782365	1.321155283	8.877594836	1.91E-17	3.28E-16	28.83136973	UP
ITGA6	1.328714704	5.493234486	8.925146491	1.33E-17	2.35E-16	28.81498239	UP
AC103740.1	-2.50285615	0.64664915	-8.895940102	1.66E-17	2.89E-16	28.79805228	DOWN
TK1	2.105985071	4.326280794	8.896110559	1.66E-17	2.88E-16	28.78627005	UP
ALDH2	-1.335436563	9.206636908	-8.941504817	1.17E-17	2.09E-16	28.78303162	DOWN
LINC02037	-2.603117512	-0.357966028	-8.88215492	1.84E-17	3.18E-16	28.77918362	DOWN
AC024560.2	2.00897	-2.931208991	8.865602368	2.09E-17	3.57E-16	28.77722705	UP
AVPI1	-1.217089154	4.277726141	-8.925204792	1.33E-17	2.35E-16	28.75784626	DOWN
AC145423.3	1.396852384	-4.054627787	8.86073991	2.17E-17	3.70E-16	28.7266487	UP
AC099850.4	2.193417674	-2.01640565	8.855926712	2.25E-17	3.83E-16	28.72223043	UP
FAM72B	1.895028495	-2.110514279	8.85139215	2.33E-17	3.96E-16	28.69211386	UP
IGHV3-11	-3.4195323	-1.839504982	-8.862052452	2.15E-17	3.67E-16	28.68846649	DOWN
SMAD6	-1.249794281	2.252348763	-8.889235785	1.75E-17	3.03E-16	28.67058041	DOWN
ZNF517	1.504778551	3.420952907	8.872201017	1.99E-17	3.40E-16	28.64978935	UP
AC009831.1	-1.119558839	-1.111985672	-8.84848472	2.38E-17	4.04E-16	28.64216292	DOWN
NUSAP1	2.032298367	3.742806955	8.869105868	2.04E-17	3.48E-16	28.63547205	UP
FAM229B	-1.384081339	1.81917096	-8.875169469	1.94E-17	3.34E-16	28.60378475	DOWN
MCM5	1.323477658	5.375566979	8.89113655	1.72E-17	2.99E-16	28.56907154	UP
IGKV4-1	-3.266720474	0.803845693	-8.874136354	1.96E-17	3.36E-16	28.55826241	DOWN
AKR1D1	-3.407262221	4.400505389	-8.906650522	1.53E-17	2.68E-16	28.5581165	DOWN
AC068669.1	1.706560283	-4.125600273	8.838153625	2.57E-17	4.34E-16	28.5551645	UP
SYDE2	-1.586794707	0.529175502	-8.85212638	2.31E-17	3.94E-16	28.54297618	DOWN
ADGRA3	-1.38845873	5.207879386	-8.902345423	1.58E-17	2.76E-16	28.5362097	DOWN
C11orf54	-1.167004781	6.181702725	-8.904985856	1.55E-17	2.71E-16	28.53282709	DOWN
FAT4	-1.859549354	1.85746618	-8.871172435	2.00E-17	3.43E-16	28.52832816	DOWN
DCAF4L1	1.912890974	-2.354764079	8.829305686	2.75E-17	4.62E-16	28.52286688	UP
AC026469.1	-2.269633585	-3.035082959	-8.823721198	2.87E-17	4.80E-16	28.48756154	DOWN
COL4A1	1.692921891	7.104150509	8.892756286	1.70E-17	2.95E-16	28.48587094	UP
OSBPL3	1.725384507	2.448591579	8.837042921	2.59E-17	4.37E-16	28.48123706	UP
IGLV3-25	-3.225240098	-0.944535655	-8.840875265	2.52E-17	4.26E-16	28.47985188	DOWN
RNF139-AS1	1.327218599	-0.453633666	8.821576063	2.92E-17	4.88E-16	28.47755959	UP
LINC00653	1.500896829	-1.995137945	8.81995031	2.95E-17	4.93E-16	28.46712113	UP
SLC7A2	-2.023564694	6.778117842	-8.898061723	1.63E-17	2.85E-16	28.46240833	DOWN
OLFM1	-2.104752378	0.291338859	-8.841355921	2.51E-17	4.24E-16	28.45096998	DOWN
CCDC42	-1.792061338	-4.2082112	-8.814637911	3.07E-17	5.12E-16	28.43531555	DOWN
SUCNR1	-1.74016134	1.058292601	-8.842459771	2.49E-17	4.21E-16	28.41215391	DOWN
PRR11	2.210100981	1.65996085	8.816288888	3.04E-17	5.06E-16	28.39085657	UP
AC099778.1	1.245548723	-1.516457714	8.807730826	3.24E-17	5.38E-16	28.38418496	UP
C1R	-1.40618523	9.700945872	-8.888086571	1.76E-17	3.05E-16	28.38350151	DOWN
TMIGD3	-1.548811359	0.816338525	-8.832743425	2.68E-17	4.50E-16	28.37868382	DOWN
PHLDB2	-1.09816763	4.603584766	-8.875917013	1.93E-17	3.32E-16	28.37244118	DOWN
TACC3	1.837950722	4.106561691	8.839266876	2.55E-17	4.30E-16	28.36267398	UP
SNX25P1	1.85553474	-2.026244951	8.798903804	3.46E-17	5.73E-16	28.30452616	UP
IGLV2-11	-3.231108428	-0.924189294	-8.816746423	3.03E-17	5.04E-16	28.29868684	DOWN
TSSK6	1.326519887	0.49124508	8.800370924	3.42E-17	5.67E-16	28.29383773	UP
CYP4A22	-3.037596056	5.325035117	-8.872428201	1.98E-17	3.40E-16	28.28300104	DOWN
AC245128.3	-2.276554524	-4.343654886	-8.790427229	3.69E-17	6.09E-16	28.25663526	DOWN
FAM167B	-1.204350628	2.042345509	-8.829032034	2.76E-17	4.62E-16	28.25299011	DOWN
ALG1L13P	-2.391998706	-2.574611125	-8.791972738	3.65E-17	6.03E-16	28.23808983	DOWN
LPAL2	-1.698292256	1.368941198	-8.821990237	2.91E-17	4.86E-16	28.23313869	DOWN
AC087294.1	1.38126029	-3.894672139	8.790495643	3.69E-17	6.09E-16	28.20834924	UP
HID1-AS1	-1.790012176	-3.819407097	-8.783676335	3.88E-17	6.39E-16	28.2079534	DOWN
FBXL19	1.00716786	2.727354116	8.807555054	3.24E-17	5.39E-16	28.19279887	UP
ATP6V1FNB	1.786879647	-1.633551623	8.781608954	3.94E-17	6.48E-16	28.18396238	UP
H2AC13	2.159855018	-3.680791304	8.783590745	3.88E-17	6.39E-16	28.15207168	UP
LINC01116	2.35879023	-2.330182328	8.779359469	4.01E-17	6.59E-16	28.14332471	UP
GIPC2	-1.886361103	3.084424138	-8.835036329	2.63E-17	4.43E-16	28.13459984	DOWN
FANCC	-1.186030602	3.631308424	-8.834904502	2.64E-17	4.43E-16	28.12579991	DOWN
TMEM45A	-2.464427348	3.908058155	-8.844006482	2.46E-17	4.17E-16	28.12462582	DOWN
GLYAT	-3.980120971	4.290345082	-8.846300667	2.42E-17	4.10E-16	28.10334399	DOWN
GAS1	-2.074307913	-0.512847959	-8.784501271	3.86E-17	6.36E-16	28.09407015	DOWN
ACADM	-1.317717801	6.304489086	-8.845573053	2.43E-17	4.12E-16	28.08245051	DOWN
PAIP2B	-2.208908464	2.997667507	-8.828282321	2.77E-17	4.64E-16	28.07396159	DOWN
AL121658.1	1.505592408	-3.391987991	8.770485963	4.29E-17	7.02E-16	28.07072236	UP
PRSS8	-3.507181853	1.558191005	-8.820624911	2.94E-17	4.90E-16	28.06897402	DOWN
RPLP1	1.012750633	9.770735901	8.842685414	2.49E-17	4.21E-16	28.04238101	UP
MBNL2	-1.229028573	5.38465311	-8.831265539	2.71E-17	4.55E-16	28.0016652	DOWN
H2AC17	1.856207678	-3.181199752	8.760425565	4.62E-17	7.54E-16	27.99406904	UP
DTYMK	1.191261835	4.262452979	8.796746459	3.52E-17	5.82E-16	27.968969	UP
MYBL2	3.86104155	2.858320008	8.757496695	4.73E-17	7.71E-16	27.95856037	UP
RTKN2	2.657134247	-0.636266885	8.749676822	5.01E-17	8.14E-16	27.94842251	UP
SRSF3P1	-1.511426829	-4.831015642	-8.750422852	4.99E-17	8.11E-16	27.94632453	DOWN
ABI3BP	-1.928325185	1.056095309	-8.781193341	3.96E-17	6.50E-16	27.94171363	DOWN
N4BP3	1.861940538	0.133423333	8.747825226	5.08E-17	8.25E-16	27.9272223	UP
AC005264.1	1.373640647	-4.403049806	8.749564172	5.02E-17	8.14E-16	27.89768084	UP
LRRC77P	2.056404089	-3.307219087	8.746721798	5.13E-17	8.31E-16	27.88621507	UP
SLC46A3	-2.234366372	4.547305646	-8.810281161	3.18E-17	5.28E-16	27.85207838	DOWN
SNRPEP4	1.387702821	-2.736162628	8.737598125	5.49E-17	8.87E-16	27.84690407	UP
AC006329.1	-2.624340041	-0.931406845	-8.750490633	4.98E-17	8.11E-16	27.84256575	DOWN
MAFG-DT	2.295816916	0.180864209	8.733112195	5.68E-17	9.15E-16	27.82424792	UP
LDLR	-1.238790507	6.25126449	-8.804939395	3.31E-17	5.48E-16	27.78131773	DOWN
PODN	-2.31336711	1.840499501	-8.771987516	4.24E-17	6.95E-16	27.75681228	DOWN
AP001469.3	1.786501534	-0.916205032	8.722761844	6.14E-17	9.86E-16	27.75572656	UP
HERC5	-1.667438406	2.537343743	-8.774017855	4.17E-17	6.85E-16	27.7496934	DOWN
TMC7	1.883730667	0.351181398	8.720842438	6.22E-17	9.99E-16	27.72337997	UP
ZNF605	1.092064769	2.856926342	8.744771548	5.20E-17	8.42E-16	27.72210677	UP
FAM3D-AS1	-1.905052942	-4.945697974	-8.717683224	6.37E-17	1.02E-15	27.70932042	DOWN
LINC01679	-1.563905463	-1.751019406	-8.711553149	6.67E-17	1.07E-15	27.63999942	DOWN
LINC02691	-2.605564135	-4.128369354	-8.691667884	7.74E-17	1.23E-15	27.52572059	DOWN
DUSP1	-1.643810277	7.262533272	-8.772401199	4.23E-17	6.93E-16	27.52097345	DOWN
ALDH8A1	-2.428718335	5.667461963	-8.769288707	4.33E-17	7.07E-16	27.51247654	DOWN
TGFBR3	-1.511446596	4.023856559	-8.755409657	4.80E-17	7.82E-16	27.49100277	DOWN
FBF1	1.298955447	1.048375508	8.693255525	7.65E-17	1.22E-15	27.47972984	UP
SPSB2	1.397037312	2.805555219	8.70785045	6.86E-17	1.10E-15	27.47682276	UP
STEAP3-AS1	-1.900259625	-3.319273888	-8.683694333	8.22E-17	1.30E-15	27.46685884	DOWN
TUBG1	1.017340341	4.785662039	8.736847473	5.52E-17	8.91E-16	27.45117913	UP
MAP3K9	1.245917416	2.136330713	8.698731395	7.35E-17	1.17E-15	27.45069796	UP
LINC01197	-1.42835275	-0.57475423	-8.685516367	8.11E-17	1.28E-15	27.39925995	DOWN
IGLV8-61	-3.444527044	-2.330326309	-8.682754493	8.28E-17	1.31E-15	27.38665922	DOWN
CHAF1B	2.228210756	1.711010728	8.679491685	8.48E-17	1.34E-15	27.37888338	UP
SLC7A6	1.728381491	1.23959379	8.675567176	8.73E-17	1.38E-15	27.35595324	UP
GAREM1	-1.267319941	3.028118253	-8.72270832	6.14E-17	9.86E-16	27.34212589	DOWN
ARHGAP42	-1.195398691	2.600067782	-8.71495314	6.51E-17	1.04E-15	27.33793423	DOWN
AGTR1	-1.848412253	4.661942278	-8.735835086	5.56E-17	8.97E-16	27.30321888	DOWN
PLIN1	-2.095613253	2.122905276	-8.709803743	6.76E-17	1.08E-15	27.28098729	DOWN
MSS51	1.223332918	-0.848706712	8.65495477	1.02E-16	1.60E-15	27.25609574	UP
ACOT2	-1.211604771	4.691369292	-8.723518578	6.10E-17	9.81E-16	27.2294426	DOWN
AC145285.6	1.251609932	-2.193434545	8.649953829	1.06E-16	1.66E-15	27.21575202	UP
CBX2	2.243522258	1.317493043	8.654341917	1.02E-16	1.60E-15	27.21173883	UP
AC004816.1	1.731824503	-1.42900925	8.648265673	1.07E-16	1.68E-15	27.20665907	UP
LIG1	1.065236381	4.513883586	8.692614826	7.69E-17	1.22E-15	27.15731242	UP
RNASE4	-1.632560597	3.727372729	-8.707019731	6.90E-17	1.10E-15	27.14968224	DOWN
LINC01348	-2.500611926	2.525194692	-8.699973358	7.28E-17	1.16E-15	27.1485346	DOWN
DDIAS	1.497122473	0.508988206	8.643324271	1.11E-16	1.74E-15	27.14083276	UP
LPL	2.160988196	0.974826646	8.639333166	1.14E-16	1.79E-15	27.11317536	UP
SATB1	-1.536467382	2.852587685	-8.691979804	7.73E-17	1.23E-15	27.11303721	DOWN
IGLV3-21	-3.273880623	-0.203543206	-8.663180786	9.58E-17	1.51E-15	27.09558828	DOWN
AC040168.1	-2.845576375	-3.553412383	-8.629953452	1.23E-16	1.91E-15	27.05987125	DOWN
LINC02362	-2.252687241	1.684669839	-8.674287911	8.82E-17	1.39E-15	27.0595152	DOWN
AC087311.1	-1.861786806	-4.848147342	-8.626496429	1.26E-16	1.96E-15	27.04226685	DOWN
AC124242.1	-1.658523996	-2.277652383	-8.625959157	1.26E-16	1.96E-15	27.02691443	DOWN
AL390755.1	-3.444113674	-3.028812979	-8.627583529	1.25E-16	1.94E-15	27.01031624	DOWN
CTF1	-1.812056547	-1.034858933	-8.630208342	1.22E-16	1.91E-15	27.00118304	DOWN
CADM2	-3.173945677	-3.190216893	-8.623738985	1.29E-16	1.99E-15	26.99787098	DOWN
PYGB	1.256898608	5.778241494	8.683070992	8.26E-17	1.31E-15	26.98184772	UP
AJAP1	-2.492599623	-3.248436608	-8.614531324	1.38E-16	2.13E-15	26.94912337	DOWN
TNFRSF11B	-2.340697901	1.561904364	-8.658857804	9.89E-17	1.56E-15	26.94564637	DOWN
NNMT	-3.22803795	7.177026918	-8.694937136	7.56E-17	1.20E-15	26.94458603	DOWN
AC245884.8	1.482701263	-2.248007755	8.613414559	1.39E-16	2.14E-15	26.9438607	UP
ATP5MC1P4	1.838389939	-3.652913376	8.617853187	1.34E-16	2.08E-15	26.93629535	UP
ASS1P11	-2.48753753	-3.886683475	-8.611208855	1.41E-16	2.18E-15	26.93611675	DOWN
ANXA3	-2.210937891	-0.370749757	-8.628958856	1.24E-16	1.92E-15	26.9278286	DOWN
AC109460.1	1.237727045	-2.884148372	8.60987766	1.42E-16	2.20E-15	26.91010869	UP
KLF4	-1.658859666	2.749922347	-8.661915663	9.67E-17	1.52E-15	26.89659471	DOWN
TMEM25	-1.767226385	2.187241384	-8.654628286	1.02E-16	1.60E-15	26.89305922	DOWN
CIP2A	1.899234381	0.829582079	8.603428738	1.49E-16	2.30E-15	26.84760958	UP
JUN	-1.306012243	6.819692592	-8.678078862	8.57E-17	1.35E-15	26.82936016	DOWN
AKAP3	-1.801352493	-1.455155596	-8.603473399	1.49E-16	2.30E-15	26.8282618	DOWN
GPRIN2	-3.0872432	-4.068139857	-8.591464564	1.63E-16	2.50E-15	26.78559611	DOWN
LINC00205	1.439663808	0.206382008	8.590937832	1.64E-16	2.51E-15	26.76713166	UP
KLC2	1.081623019	3.430580791	8.617105969	1.35E-16	2.09E-15	26.72330094	UP
ZC3H3	1.029016218	4.744549606	8.636334117	1.17E-16	1.83E-15	26.71434292	UP
U91324.1	-2.036942328	-0.300881398	-8.597591575	1.56E-16	2.39E-15	26.70738657	DOWN
TIGD5	1.396884982	3.240691764	8.604836648	1.48E-16	2.28E-15	26.67998436	UP
IGLV4-69	-3.221704003	-1.884243303	-8.587844403	1.68E-16	2.56E-15	26.67755549	DOWN
SAMD12	-2.41367941	-0.085558444	-8.599047125	1.54E-16	2.37E-15	26.67018199	DOWN
GAS5	1.543845918	6.176617235	8.632346344	1.21E-16	1.88E-15	26.59814891	UP
H2AZ1	1.090764459	6.21993027	8.634905768	1.18E-16	1.84E-15	26.58912771	UP
AHSA2P	1.302818706	3.945690435	8.599129498	1.54E-16	2.37E-15	26.55867631	UP
ARSF	-3.421773185	-2.012910279	-8.56823955	1.94E-16	2.95E-15	26.53087787	DOWN
IGKV1-5	-3.193146959	0.42195871	-8.593040487	1.61E-16	2.47E-15	26.52513508	DOWN
GATA3	-1.733807464	-0.377663956	-8.566666184	1.96E-16	2.98E-15	26.50178933	DOWN
AP006216.2	-2.476636431	-2.03556788	-8.557619497	2.10E-16	3.18E-15	26.49633792	DOWN
BASP1	-1.812190038	2.006279592	-8.590979183	1.64E-16	2.51E-15	26.44529474	DOWN
AP000553.2	1.747609608	-4.238318981	8.551147308	2.20E-16	3.33E-15	26.44399167	UP
AC104590.1	1.549247572	-4.330847662	8.545931452	2.29E-16	3.45E-15	26.40600093	UP
AC141002.1	1.601926211	-4.130433826	8.544754365	2.31E-16	3.48E-15	26.39928966	UP
AP006621.2	2.007920778	-2.256640109	8.539081433	2.41E-16	3.62E-15	26.39259727	UP
DLG2	-1.586428024	-0.135348882	-8.553004372	2.17E-16	3.29E-15	26.39213063	DOWN
EYA2	-2.308715472	-1.322368509	-8.546243333	2.28E-16	3.45E-15	26.3825956	DOWN
AGXT2	-2.708377607	4.35172646	-8.606437294	1.46E-16	2.25E-15	26.34210293	DOWN
AP001453.4	1.216483714	-1.67962044	8.528211158	2.61E-16	3.91E-15	26.33652576	UP
SOX6	-2.022408284	2.066745543	-8.578734626	1.80E-16	2.73E-15	26.32703386	DOWN
MASP1	-1.801784917	6.322081512	-8.609256489	1.43E-16	2.21E-15	26.32542596	DOWN
MEIS3P2	-1.620197867	-5.023445667	-8.523716956	2.70E-16	4.03E-15	26.28664271	DOWN
IGKV3-15	-3.249034948	-0.889893776	-8.538634727	2.42E-16	3.63E-15	26.24882739	DOWN
CYP3A4	-5.18809696	6.235706808	-8.598351182	1.55E-16	2.38E-15	26.23999104	DOWN
PRKAG2	-1.137355676	4.18762983	-8.584503177	1.72E-16	2.62E-15	26.23719466	DOWN
AC078909.2	1.779844002	-4.22953136	8.52232945	2.72E-16	4.06E-15	26.23481036	UP
NDUFA4L2	2.288743582	3.709759948	8.538443873	2.42E-16	3.64E-15	26.21868437	UP
ACAT1	-1.209014983	7.842771162	-8.596273576	1.58E-16	2.41E-15	26.21820722	DOWN
CDCA4	1.249370598	2.206298823	8.530861844	2.56E-16	3.84E-15	26.21794317	UP
NTRK3	-2.211140332	-2.52863938	-8.51320156	2.91E-16	4.33E-15	26.20048519	DOWN
SBF1	1.04257138	5.254232595	8.567274565	1.95E-16	2.97E-15	26.1597429	UP
MCM4	1.458816225	4.99795894	8.558585936	2.08E-16	3.16E-15	26.15640393	UP
RPL8	1.299210291	10.06249567	8.585605386	1.71E-16	2.60E-15	26.13931471	UP
NEGR1	-2.203614625	-3.174385348	-8.499711819	3.22E-16	4.75E-15	26.11953465	DOWN
FGR	-1.142948398	1.858987806	-8.534026482	2.50E-16	3.75E-15	26.10266443	DOWN
TNN	-1.802657439	-0.439014187	-8.510280813	2.98E-16	4.42E-15	26.09252266	DOWN
SNHG20	1.143425303	1.499702408	8.506968801	3.05E-16	4.52E-15	26.08920558	UP
IGLV2-23	-3.224585886	-0.148713946	-8.522940497	2.71E-16	4.05E-15	26.07109258	DOWN
KCNE1	-2.079637378	-3.187629195	-8.489786591	3.46E-16	5.11E-15	26.05034871	DOWN
THNSL1	-1.000307859	3.728390935	-8.549259183	2.23E-16	3.38E-15	26.02151234	DOWN
AL133410.1	1.572247621	-2.998931018	8.488163029	3.51E-16	5.17E-15	26.01641385	UP
IQCE	1.078771463	3.486768685	8.519715238	2.78E-16	4.14E-15	26.00688566	UP
NSMCE2	1.204439502	4.015373427	8.523192626	2.71E-16	4.04E-15	25.98837789	UP
CCL2	-1.762813206	2.989984651	-8.541615853	2.36E-16	3.56E-15	25.98493755	DOWN
FAM83E	-2.486879609	-4.203968175	-8.477197811	3.80E-16	5.58E-15	25.96788647	DOWN
DUSP10	-1.228937285	4.815098701	-8.548666877	2.24E-16	3.39E-15	25.93738153	DOWN
CYP1A1	-3.569476748	1.861927072	-8.533282047	2.51E-16	3.77E-15	25.92778526	DOWN
ATP8B4	-1.148102256	0.998625414	-8.495450606	3.32E-16	4.90E-15	25.90989289	DOWN
AP003057.1	-1.852890595	-3.803713924	-8.468728535	4.04E-16	5.91E-15	25.90914411	DOWN
LINC00894	1.636044424	-0.482713419	8.469091649	4.03E-16	5.90E-15	25.90481653	UP
SNHG4	2.000357797	-1.509133454	8.466528286	4.11E-16	6.00E-15	25.8827785	UP
SNX15	1.161366787	-1.299799319	8.460132338	4.31E-16	6.27E-15	25.84604681	UP
LINC00634	1.834643953	-4.369325367	8.468260823	4.06E-16	5.93E-15	25.84304744	UP
WDR72	-2.551135084	3.270325574	-8.530319578	2.57E-16	3.85E-15	25.84080811	DOWN
TRIM59	1.666404023	0.320146725	8.458356779	4.36E-16	6.35E-15	25.80779462	UP
AC100803.4	1.806601711	-2.970787853	8.45824322	4.37E-16	6.35E-15	25.79585002	UP
CCDC188	1.286024903	-2.831651246	8.454990216	4.47E-16	6.49E-15	25.78736359	UP
BTN2A3P	1.106694185	0.070363738	8.455961654	4.44E-16	6.45E-15	25.78614978	UP
TMEM47	-1.608375456	3.470019337	-8.51576007	2.86E-16	4.25E-15	25.76347924	DOWN
TOB2P1	1.994119613	-1.659555106	8.449741014	4.65E-16	6.73E-15	25.75904982	UP
ARHGAP15	-1.184127648	1.844327618	-8.486495648	3.55E-16	5.23E-15	25.75736474	DOWN
STK24-AS1	1.517273023	-2.537499979	8.45036025	4.63E-16	6.71E-15	25.75616381	UP
AC027796.4	1.681571138	-2.03449445	8.448378229	4.70E-16	6.78E-15	25.74851708	UP
AL445228.3	1.886722216	-4.123299109	8.454956172	4.47E-16	6.49E-15	25.74821065	UP
GPSM2	1.405937733	1.74621104	8.459012522	4.34E-16	6.32E-15	25.73688802	UP
PINK1	-1.20394844	4.775256643	-8.520932052	2.75E-16	4.10E-15	25.73684633	DOWN
CR1L	-2.250783182	-4.358419969	-8.442120552	4.92E-16	7.07E-15	25.71657352	DOWN
TSPAN7	-1.37309375	3.175877254	-8.500679205	3.20E-16	4.73E-15	25.69451185	DOWN
LAMA4	1.376437159	4.131560657	8.482275495	3.66E-16	5.38E-15	25.69098364	UP
RDH16	-3.109846224	6.023049311	-8.516530839	2.84E-16	4.23E-15	25.64220484	DOWN
LINC01727	-3.051904307	-4.239539658	-8.432301452	5.28E-16	7.59E-15	25.63686496	DOWN
ACSM5	-2.76949311	5.362617907	-8.512836946	2.92E-16	4.34E-15	25.62779427	DOWN
ALDH1B1	-1.353845331	6.61075285	-8.507851395	3.03E-16	4.49E-15	25.58428048	DOWN
PLPPR2	1.100044559	4.410812134	8.472346892	3.94E-16	5.77E-15	25.56262747	UP
AC069544.1	1.24234754	-1.312113497	8.420537187	5.76E-16	8.25E-15	25.56140455	UP
TESK2	-1.030261137	2.152161128	-8.462527526	4.23E-16	6.17E-15	25.55829384	DOWN
KCNA3	-2.000117427	-2.96269245	-8.419225248	5.81E-16	8.32E-15	25.5399575	DOWN
MYBPC1	2.267046542	-2.911619147	8.422859742	5.66E-16	8.12E-15	25.53113054	UP
IGLV1-40	-3.206997452	-0.228511199	-8.447008381	4.74E-16	6.84E-15	25.52838975	DOWN
AC004080.2	2.643991695	-3.998936137	8.422200487	5.69E-16	8.15E-15	25.51298487	UP
CAP2	1.943563795	4.144275683	8.449712982	4.65E-16	6.73E-15	25.50884022	UP
MYOT	-2.105987397	-4.460667215	-8.412590036	6.10E-16	8.70E-15	25.50340366	DOWN
RNFT2	2.19946681	-0.153296996	8.410055714	6.22E-16	8.85E-15	25.48039139	UP
FIGNL2-DT	1.705606693	-3.597533476	8.41463742	6.01E-16	8.58E-15	25.46722212	UP
LINC02580	-1.972696617	-3.092626147	-8.408409809	6.29E-16	8.96E-15	25.46492472	DOWN
FANCE	1.468192563	1.313495471	8.416019593	5.95E-16	8.50E-15	25.45640833	UP
HMOX1	-1.553564279	5.409710308	-8.486168335	3.56E-16	5.24E-15	25.45088113	DOWN
BRSK1	1.716112507	0.615077339	8.407568328	6.33E-16	9.01E-15	25.43523731	UP
F11-AS1	-1.768718948	2.074462856	-8.45006545	4.64E-16	6.72E-15	25.41783915	DOWN
CDNF	-1.28460586	0.878349405	-8.423775106	5.62E-16	8.07E-15	25.39367762	DOWN
DNAH14	1.152453467	2.316434147	8.417322313	5.89E-16	8.42E-15	25.38416516	UP
CA2	-1.80992879	5.208677855	-8.472853317	3.92E-16	5.75E-15	25.35519239	DOWN
AP000347.1	1.461582309	-1.504628717	8.391533791	7.12E-16	1.01E-14	25.35138668	UP
VKORC1	-1.037988693	5.706971123	-8.468387664	4.05E-16	5.92E-15	25.32394962	DOWN
IGHV3-33	-3.088480633	-2.15296031	-8.393937694	6.99E-16	9.90E-15	25.2956724	DOWN
IGLV6-57	-3.108133539	-1.387718664	-8.398142456	6.78E-16	9.61E-15	25.2798667	DOWN
KRTCAP2	1.035138736	4.560805521	8.435978271	5.14E-16	7.40E-15	25.27559021	UP
CASR	-3.032317157	-3.309103073	-8.384363578	7.50E-16	1.06E-14	25.2733692	DOWN
ACTBP9	-1.804215898	-3.322524688	-8.377732036	7.87E-16	1.10E-14	25.2523021	DOWN
HROB	1.646348843	0.910504327	8.382345107	7.61E-16	1.07E-14	25.2400643	UP
ALKBH6	1.14609729	1.06287266	8.385330242	7.45E-16	1.05E-14	25.23800542	UP
AC010542.6	1.274470759	-2.272317056	8.376634166	7.94E-16	1.11E-14	25.2371135	UP
TLCD4	-1.516196037	6.298150511	-8.457813145	4.38E-16	6.37E-15	25.22436602	DOWN
ABHD6	-1.293603013	4.705850742	-8.448952137	4.68E-16	6.76E-15	25.21523563	DOWN
DEPDC7	-1.69013768	4.074081165	-8.445656355	4.79E-16	6.90E-15	25.21171801	DOWN
LINC01224	2.976854334	-3.169979819	8.378127969	7.85E-16	1.10E-14	25.19855087	UP
AL139123.1	1.434099023	-3.936481049	8.377458045	7.89E-16	1.11E-14	25.19776952	UP
TPK1	-1.10613615	1.256540824	-8.399702726	6.71E-16	9.51E-15	25.19552803	DOWN
AL354872.1	-2.080356341	1.174375224	-8.405949242	6.41E-16	9.10E-15	25.17749708	DOWN
PNMA8B	-1.419522	-0.98031991	-8.373506766	8.12E-16	1.14E-14	25.15743615	DOWN
MORF4L2-AS1	1.318497557	-2.398714002	8.365693747	8.59E-16	1.20E-14	25.15583671	UP
IGKV1-16	-3.218514278	-2.343511699	-8.372913494	8.15E-16	1.14E-14	25.14908364	DOWN
KNTC1	1.724637554	2.924824402	8.385875316	7.42E-16	1.05E-14	25.14248496	UP
AC010331.1	1.465590127	-2.254747802	8.362231592	8.81E-16	1.23E-14	25.1303152	UP
DIO3OS	-2.995830151	-0.982222792	-8.373666388	8.11E-16	1.14E-14	25.07689734	DOWN
GARS1-DT	1.020768321	3.085604164	8.382481505	7.60E-16	1.07E-14	25.05400032	UP
LINC02367	1.783023854	-2.811814907	8.353293201	9.41E-16	1.31E-14	25.04756235	UP
HEY2	-1.368852539	1.938360294	-8.391834357	7.10E-16	1.00E-14	25.04368278	DOWN
COA6	1.095848404	4.617330678	8.403514331	6.52E-16	9.26E-15	25.04181069	UP
AL138847.2	-2.042862227	2.141084456	-8.400670026	6.66E-16	9.45E-15	25.03384456	DOWN
AC063948.1	1.329539099	-3.491551829	8.351614301	9.52E-16	1.32E-14	25.02713953	UP
CDKL2	-1.63030496	-5.225611157	-8.347972175	9.78E-16	1.35E-14	25.01773976	DOWN
IGLV1-51	-2.657393394	0.127274954	-8.372439192	8.18E-16	1.14E-14	24.99718997	DOWN
IGKV1-6	-3.182206022	-2.292558515	-8.351151791	9.55E-16	1.33E-14	24.99186148	DOWN
AC109460.3	1.286182373	-1.766285787	8.340535884	1.03E-15	1.43E-14	24.98671149	UP
CITED2	-1.166638362	4.815208602	-8.415836208	5.96E-16	8.51E-15	24.97414665	DOWN
AC016394.3	1.393535003	-1.054042869	8.336271709	1.06E-15	1.47E-14	24.95799982	UP
EFNA4	1.402254215	2.797992484	8.361042194	8.89E-16	1.24E-14	24.95546242	UP
GPD1	-2.400688452	5.244639721	-8.418292094	5.85E-16	8.37E-15	24.94929772	DOWN
TERB2	-2.957534863	-3.409542748	-8.33703181	1.06E-15	1.46E-14	24.93900398	DOWN
AC116407.4	1.293017203	-2.800359489	8.334633883	1.08E-15	1.49E-14	24.92602504	UP
CENPP	1.027815732	1.096745838	8.341828884	1.02E-15	1.42E-14	24.91935025	UP
RPL23AP7	1.049762831	0.272858942	8.335736962	1.07E-15	1.48E-14	24.91574695	UP
AC068831.2	1.199000541	-3.171082008	8.332800989	1.09E-15	1.51E-14	24.90516954	UP
LOXHD1	1.83282038	-3.725579827	8.332557013	1.09E-15	1.51E-14	24.87532639	UP
UBE2S	1.686578633	3.286319687	8.350928321	9.57E-16	1.33E-14	24.85894605	UP
HAS2	-2.607225556	-1.865324297	-8.331172011	1.10E-15	1.52E-14	24.85156082	DOWN
ASS1	-1.568513266	9.080125406	-8.406393761	6.39E-16	9.08E-15	24.83523688	DOWN
IGHD	-2.8194162	-1.47649023	-8.332044931	1.10E-15	1.51E-14	24.82642664	DOWN
GAPDH	1.082177551	10.63683303	8.403679958	6.51E-16	9.25E-15	24.81513073	UP
ASPDH	-2.767456638	4.299059584	-8.392830629	7.05E-16	9.97E-15	24.79019149	DOWN
PROM2	-2.43942436	-1.805963989	-8.321240063	1.19E-15	1.63E-14	24.78348041	DOWN
FBXO15	-1.51568704	-1.928052866	-8.315678293	1.24E-15	1.69E-14	24.78178411	DOWN
RNF144B	-1.170752038	3.741800236	-8.379322102	7.78E-16	1.09E-14	24.77867399	DOWN
PHOSPHO1	-1.45746887	-2.650842565	-8.307476148	1.31E-15	1.79E-14	24.74545303	DOWN
NUDT1	1.52064682	2.732651425	8.326701664	1.14E-15	1.57E-14	24.72431747	UP
TSSK5P	1.867028407	-2.921343427	8.306524007	1.32E-15	1.80E-14	24.7095146	UP
AC011290.2	1.437202497	-3.086749878	8.30571198	1.33E-15	1.81E-14	24.70926176	UP
AC106795.2	-2.582237962	-2.596017551	-8.306117096	1.33E-15	1.81E-14	24.70453574	DOWN
MIR4435-2HG	1.782785955	3.34637006	8.328172495	1.13E-15	1.55E-14	24.70067145	UP
BX649601.1	1.616353042	-2.834861723	8.302453154	1.36E-15	1.85E-14	24.68822822	UP
IGHV3-23	-3.080124813	-0.023458468	-8.331685297	1.10E-15	1.52E-14	24.68721313	DOWN
MAPT	2.518173588	1.744389968	8.305227895	1.33E-15	1.82E-14	24.68228408	UP
SERPINE1	-2.185478907	6.250779319	-8.382036772	7.63E-16	1.07E-14	24.67069059	DOWN
AC141557.1	1.81413578	-3.184733875	8.301693447	1.37E-15	1.86E-14	24.66858206	UP
TSPAN11	-2.019341363	-1.334391978	-8.305633203	1.33E-15	1.81E-14	24.66614004	DOWN
CYB5D2	-1.070777437	4.153110811	-8.367072784	8.51E-16	1.19E-14	24.6655257	DOWN
SIX4	2.735979793	-1.211355007	8.297599862	1.41E-15	1.91E-14	24.66504341	UP
SNORA60	1.380664235	-3.786780281	8.302101768	1.36E-15	1.85E-14	24.66433124	UP
MIR148A	1.593438278	-4.527294776	8.302466261	1.36E-15	1.85E-14	24.65406646	UP
MIR3945HG	-1.81550714	-3.990287682	-8.290404506	1.48E-15	2.01E-14	24.63413687	DOWN
TRPM8	-2.534470034	3.330341617	-8.362737486	8.78E-16	1.22E-14	24.62804927	DOWN
DPEP2	-1.116487395	0.378526545	-8.308374669	1.30E-15	1.78E-14	24.62067012	DOWN
AC005253.1	1.211483007	-1.470644272	8.287610643	1.52E-15	2.05E-14	24.61312043	UP
GLI4	1.338828725	3.374497003	8.316948509	1.22E-15	1.68E-14	24.58129745	UP
AC110285.2	2.136643126	0.113966675	8.284501906	1.55E-15	2.09E-14	24.57982895	UP
MYL3	-2.021956222	-2.593375952	-8.284736917	1.55E-15	2.09E-14	24.56964856	DOWN
ASS1P9	-1.998136117	-3.821235945	-8.281110902	1.59E-15	2.14E-14	24.56721142	DOWN
CES5A	-2.577892946	-0.165448342	-8.305153302	1.33E-15	1.82E-14	24.54803772	DOWN
ZKSCAN3	1.282495312	2.418762233	8.297879161	1.41E-15	1.91E-14	24.52747839	UP
L1CAM	-2.22748527	-2.588892072	-8.279437744	1.61E-15	2.16E-14	24.52673773	DOWN
TMEM145	2.615075648	-1.831267746	8.275374754	1.66E-15	2.23E-14	24.49662943	UP
CHEK1	1.496864813	2.391300948	8.288726469	1.50E-15	2.03E-14	24.47598821	UP
AC122713.2	-2.694812674	-1.753884233	-8.278650902	1.62E-15	2.17E-14	24.46700144	DOWN
NCAPD2	1.303971212	4.3659273	8.316707321	1.23E-15	1.68E-14	24.46454444	UP
IGKV1-27	-3.10557681	-2.535071322	-8.274716147	1.66E-15	2.24E-14	24.46238179	DOWN
IGKV3-20	-3.106366164	1.065237639	-8.313510232	1.26E-15	1.72E-14	24.43985056	DOWN
PSRC1	1.774028676	1.626886949	8.27267415	1.69E-15	2.27E-14	24.42763254	UP
AL357079.1	1.337879263	-2.995109443	8.265237621	1.78E-15	2.39E-14	24.42681029	UP
BMS1P8	4.169058738	-1.425391509	8.267499294	1.75E-15	2.35E-14	24.41141701	UP
NCR1	-1.902877237	-3.426391239	-8.25848534	1.87E-15	2.50E-14	24.40414275	DOWN
SH3PXD2B	1.163996375	3.294424987	8.285318044	1.54E-15	2.08E-14	24.34616719	UP
AC109322.1	1.646725967	0.191524445	8.25166497	1.96E-15	2.62E-14	24.33676888	UP
ENAH	1.411441449	5.670679898	8.312300928	1.27E-15	1.73E-14	24.30688715	UP
AL109933.4	-2.159064813	-3.506779654	-8.243962641	2.08E-15	2.76E-14	24.29846593	DOWN
NRG3	-2.597242238	-3.136302057	-8.246282326	2.04E-15	2.72E-14	24.29814221	DOWN
CENPJ	1.139638289	1.909668766	8.255271093	1.91E-15	2.56E-14	24.25520959	UP
THBS4	4.281027291	1.970353771	8.237802131	2.17E-15	2.89E-14	24.2406636	UP
MYO16	-1.833639724	0.560092173	-8.263266656	1.81E-15	2.42E-14	24.23475139	DOWN
IGHV4-34	-2.857154654	-1.534639761	-8.246029783	2.05E-15	2.73E-14	24.21590749	DOWN
IGKV2D-29	-2.957258946	-3.644276651	-8.221062575	2.45E-15	3.24E-14	24.12351611	DOWN
TGFA	-2.000006099	1.122519243	-8.256462384	1.90E-15	2.54E-14	24.11011387	DOWN
GJB3	-2.704707781	-2.412147935	-8.223295986	2.41E-15	3.19E-14	24.10611264	DOWN
SORL1	-1.530564481	6.035395135	-8.301746324	1.37E-15	1.86E-14	24.1056995	DOWN
NPSR1-AS1	3.177819487	-3.108273847	8.22071146	2.46E-15	3.24E-14	24.07857663	UP
AC114316.1	2.259821567	-3.863195311	8.21871205	2.49E-15	3.29E-14	24.06315506	UP
VSTM1	-1.420166803	-5.455508099	-8.214189158	2.57E-15	3.39E-14	24.05735332	DOWN
IGHV3-48	-2.999665485	-3.041574809	-8.213056363	2.59E-15	3.41E-14	24.04879263	DOWN
OTUB2	1.507752868	0.70623347	8.208568928	2.68E-15	3.52E-14	24.00964864	UP
DPF1	1.614397216	-3.649366258	8.208141225	2.69E-15	3.53E-14	23.99751676	UP
GLYATL3	-2.311047354	-4.757671587	-8.19566559	2.94E-15	3.84E-14	23.96040417	DOWN
CENPO	1.405207239	2.1070017	8.211892528	2.62E-15	3.44E-14	23.94738028	UP
AC093788.1	1.318007695	-2.509379125	8.194849251	2.96E-15	3.86E-14	23.94178968	UP
WDFY3-AS2	-1.399972881	-0.945400468	-8.202678218	2.80E-15	3.66E-14	23.94130669	DOWN
SERPINA11	-2.895701012	6.135635777	-8.28029253	1.60E-15	2.15E-14	23.93827465	DOWN
TCEAL2	-2.354112336	-4.833300606	-8.190993259	3.04E-15	3.96E-14	23.926643	DOWN
AC006538.1	1.752566451	-2.667376476	8.192881687	3.00E-15	3.91E-14	23.91415163	UP
FCN1	-1.673132479	0.998186785	-8.221597216	2.44E-15	3.23E-14	23.9121587	DOWN
ZBTB12	1.618622403	0.948295052	8.192309599	3.01E-15	3.93E-14	23.88668995	UP
AP003068.4	2.532015308	-1.539441179	8.187920204	3.11E-15	4.04E-14	23.88650606	UP
RUNDC3B	-1.848141785	2.128449287	-8.236406604	2.19E-15	2.91E-14	23.87380965	DOWN
PDE6G	-1.320354907	-0.494592212	-8.195011874	2.95E-15	3.86E-14	23.86617031	DOWN
ERICH3	-2.114432572	-2.900200418	-8.183025509	3.22E-15	4.18E-14	23.85716553	DOWN
AC005829.1	1.675047893	-2.748013747	8.18274708	3.23E-15	4.19E-14	23.84236943	UP
AC100849.1	-1.525028488	-4.868357328	-8.179208135	3.31E-15	4.29E-14	23.83006903	DOWN
RPL32P3	1.043979326	1.453349903	8.191177424	3.04E-15	3.96E-14	23.82925086	UP
IL3RA	1.19616348	2.291103116	8.196782927	2.92E-15	3.81E-14	23.81908629	UP
LINC01370	-3.595736187	-1.036942366	-8.200660078	2.84E-15	3.71E-14	23.81240267	DOWN
CCDC163	1.318135059	0.606071443	8.180037173	3.29E-15	4.26E-14	23.8062766	UP
GJC3	-1.790470023	-1.311924357	-8.182495437	3.23E-15	4.19E-14	23.80312902	DOWN
IGKV1-17	-3.17180569	-2.282649414	-8.182607126	3.23E-15	4.19E-14	23.79662386	DOWN
AL121772.3	1.411205714	-3.513776344	8.172185192	3.48E-15	4.50E-14	23.75304973	UP
AC025171.5	1.433539775	-3.191106436	8.168590268	3.57E-15	4.62E-14	23.73693394	UP
SLC50A1	1.088368974	5.887006622	8.234366197	2.23E-15	2.95E-14	23.71350344	UP
BLNK	-1.118759038	4.105020053	-8.230648108	2.29E-15	3.03E-14	23.69115875	DOWN
GUSBP11	1.540603365	-0.458861825	8.157420857	3.87E-15	4.99E-14	23.68686827	UP
AC005041.3	1.55200776	-1.758486267	8.15403312	3.96E-15	5.11E-14	23.66402022	UP
TAGLN2	1.082219437	8.276046115	8.239190815	2.15E-15	2.86E-14	23.65516189	UP
PTGDR	-1.536960345	-2.234747084	-8.150959559	4.05E-15	5.21E-14	23.62786859	DOWN
MCAM	1.342461709	5.24402119	8.21213766	2.61E-15	3.43E-14	23.62705939	UP
PKN3	1.384965783	2.811878761	8.172165369	3.48E-15	4.50E-14	23.61074418	UP
STAB1	-1.171053196	5.415995052	-8.225616648	2.37E-15	3.14E-14	23.58743812	DOWN
MCM3AP-AS1	1.04841485	0.010458872	8.146213987	4.19E-15	5.38E-14	23.58417638	UP
RBMS3-AS3	-1.664129055	-4.820723697	-8.141419606	4.34E-15	5.55E-14	23.56908432	DOWN
AMOTL2	-1.225385813	4.293624132	-8.215321797	2.55E-15	3.37E-14	23.5638273	DOWN
AC025171.2	1.493655059	-0.363612748	8.139855744	4.39E-15	5.60E-14	23.56087265	UP
DNM3	1.345974593	0.107653323	8.140279481	4.37E-15	5.59E-14	23.54752058	UP
CCNE2	1.731291311	0.235260404	8.139652092	4.39E-15	5.61E-14	23.54692802	UP
AP006623.1	1.42526037	-1.54220412	8.136509694	4.49E-15	5.73E-14	23.54593652	UP
AC002550.2	1.202074913	-3.154653221	8.140111694	4.38E-15	5.60E-14	23.54422204	UP
NUGGC	-2.324368792	2.891946943	-8.204314107	2.76E-15	3.62E-14	23.5385931	DOWN
PCDH19	-1.855234352	-3.185149184	-8.135126397	4.54E-15	5.78E-14	23.53272563	DOWN
CCDC18-AS1	1.27430127	1.677868849	8.144805853	4.23E-15	5.43E-14	23.50007884	UP
DMGDH	-2.07390777	5.760965406	-8.216451454	2.53E-15	3.34E-14	23.4964601	DOWN
AC010300.1	1.529124869	-1.728438902	8.128841237	4.75E-15	6.04E-14	23.48820398	UP
IGLV7-43	-2.880306456	-2.907209879	-8.131245226	4.66E-15	5.94E-14	23.47282576	DOWN
ATAD3C	-2.104131653	0.214962394	-8.153281218	3.98E-15	5.13E-14	23.46890946	DOWN
FAM160A1	-2.131517814	-2.168787427	-8.129623319	4.72E-15	6.00E-14	23.45759707	DOWN
AC008894.3	1.522006368	-3.09519937	8.127903801	4.78E-15	6.07E-14	23.45217946	UP
BEST4	1.86210108	-2.36135386	8.123707716	4.92E-15	6.25E-14	23.43348485	UP
CKS1B	1.078147939	4.181630892	8.168538065	3.57E-15	4.62E-14	23.41237883	UP
PCCA	-1.030740347	5.444429172	-8.199441943	2.86E-15	3.74E-14	23.40415984	DOWN
TFAP2A-AS1	2.390345468	-3.259579951	8.123473482	4.93E-15	6.26E-14	23.39814194	UP
CEND1	1.688655705	-3.195508772	8.120012746	5.05E-15	6.41E-14	23.38978465	UP
IGHV1-24	-3.187684976	-2.361820861	-8.11416013	5.27E-15	6.65E-14	23.31939714	DOWN
AC012435.2	1.214323228	-3.26762372	8.106750604	5.56E-15	7.01E-14	23.3068064	UP
RASGRF2	1.561616377	1.974449977	8.117624762	5.14E-15	6.51E-14	23.30494062	UP
AL731563.4	1.185848907	-1.457506087	8.101331294	5.77E-15	7.26E-14	23.30244313	UP
LRRC37A6P	2.159181697	-1.988966193	8.103769834	5.67E-15	7.15E-14	23.29684426	UP
TMEM200C	-1.969010702	-1.319917602	-8.109614391	5.44E-15	6.87E-14	23.28372584	DOWN
GEMIN7-AS1	1.086273011	-2.716049313	8.099915355	5.83E-15	7.33E-14	23.27632624	UP
CARMIL3	-1.492138692	-0.011958853	-8.115678119	5.21E-15	6.59E-14	23.26203331	DOWN
AC104966.1	-2.015647889	-0.366602774	-8.114376766	5.26E-15	6.65E-14	23.25227672	DOWN
GP6	-1.810900019	-4.170713421	-8.092504428	6.15E-15	7.72E-14	23.2408198	DOWN
AC073655.2	1.336071449	-2.431825088	8.094496869	6.06E-15	7.61E-14	23.23965123	UP
F3	-1.684394151	0.687535099	-8.119869227	5.06E-15	6.41E-14	23.21852374	DOWN
PRND	2.651176723	-2.475639425	8.095602776	6.01E-15	7.56E-14	23.21424922	UP
AC005785.1	1.325958075	-1.565620534	8.087567524	6.37E-15	7.97E-14	23.20481087	UP
AL353807.3	1.209257909	-2.476527182	8.087803648	6.36E-15	7.96E-14	23.1944899	UP
CLEC3B	-1.658345679	2.434021634	-8.142140649	4.32E-15	5.53E-14	23.19032072	DOWN
CRYBG1	-1.414834507	3.391550177	-8.152707633	4.00E-15	5.15E-14	23.17896892	DOWN
MROH1	1.16091647	4.866522292	8.142397685	4.31E-15	5.52E-14	23.15774352	UP
SULT1E1	-2.667551204	1.206307509	-8.130126337	4.70E-15	5.99E-14	23.1570835	DOWN
TRIM71	4.558766421	-1.518076496	8.089605243	6.28E-15	7.86E-14	23.15276279	UP
CSPG4P10	1.565263453	-0.742260779	8.07929809	6.75E-15	8.43E-14	23.14545095	UP
AP002954.1	-1.878209876	-4.351470543	-8.077338316	6.85E-15	8.54E-14	23.13353687	DOWN
PRRT2	1.447178359	-1.422499955	8.075651226	6.93E-15	8.63E-14	23.12202163	UP
IGLV5-45	-2.904259029	-3.635397625	-8.076437289	6.89E-15	8.59E-14	23.11028733	DOWN
TRANK1	-1.136650234	4.219652438	-8.148327646	4.13E-15	5.30E-14	23.09902945	DOWN
HOXA10	3.491701591	-1.681640209	8.073081664	7.06E-15	8.78E-14	23.05525162	UP
IGKV3D-20	-2.969695718	-3.255484133	-8.069251509	7.25E-15	9.01E-14	23.04880677	DOWN
HHIPL2	3.274631826	-1.838284111	8.070396411	7.20E-15	8.94E-14	23.0380404	UP
KRT8P12	1.098382537	1.877134668	8.080387939	6.70E-15	8.37E-14	23.02530511	UP
C9orf72	-1.074814781	2.65649285	-8.116323615	5.19E-15	6.57E-14	23.02483171	DOWN
IGSF10	-2.216618036	-2.276580416	-8.065960369	7.43E-15	9.21E-14	23.01533417	DOWN
AL157832.2	-1.888015278	-4.801009617	-8.059962591	7.75E-15	9.58E-14	23.00442701	DOWN
PTPN3	-1.026995772	5.230927703	-8.138504566	4.43E-15	5.65E-14	22.98163244	DOWN
RAET1E	1.427836308	-3.664812861	8.062002922	7.64E-15	9.45E-14	22.97702078	UP
LINC01355	1.35749311	0.501802728	8.057183912	7.90E-15	9.76E-14	22.9530249	UP
KCNH7	-2.44185394	-4.083416912	-8.050069926	8.31E-15	1.02E-13	22.94383515	DOWN
GPR146	-1.562363969	0.236196751	-8.072087697	7.11E-15	8.84E-14	22.93357055	DOWN
SHLD2P3	-1.697973375	-0.620174357	-8.062049235	7.64E-15	9.45E-14	22.92245855	DOWN
NSD2	1.026950578	4.687973925	8.10442316	5.65E-15	7.12E-14	22.8969865	UP
MPDZ	-1.521336472	5.082697795	-8.126648207	4.82E-15	6.13E-14	22.89060598	DOWN
RAD51-AS1	1.016862229	0.325535972	8.047879057	8.44E-15	1.04E-13	22.88506252	UP
ITGB8	-2.735141717	-1.145378401	-8.059531677	7.77E-15	9.60E-14	22.88273467	DOWN
CCDC78	1.843376411	-1.487731885	8.035998843	9.18E-15	1.12E-13	22.84031133	UP
CCDC34	1.483255277	2.889920493	8.06158909	7.66E-15	9.48E-14	22.83398401	UP
HOXD4	2.033796381	-4.377043024	8.043105237	8.73E-15	1.07E-13	22.83028282	UP
AC104260.2	-1.792501694	-3.871393004	-8.02633094	9.84E-15	1.20E-13	22.78245392	DOWN
LINC02156	-2.251867965	-4.501788295	-8.024932102	9.93E-15	1.21E-13	22.77041015	DOWN
HBA1	-2.304423772	-3.879312623	-8.024797456	9.94E-15	1.21E-13	22.76717421	DOWN
CEP83-DT	1.311044773	-3.023693602	8.026635844	9.81E-15	1.20E-13	22.75373297	UP
GINS2	1.756268634	2.347635909	8.039585203	8.95E-15	1.10E-13	22.74296206	UP
IL20RA	-3.208781737	-3.181610468	-8.024039952	1.00E-14	1.21E-13	22.72446305	DOWN
PITX1	4.206870041	-1.113886122	8.025887829	9.87E-15	1.20E-13	22.72339485	UP
AGAP1-IT1	-2.136488692	-1.686196074	-8.027354394	9.76E-15	1.19E-13	22.7229751	DOWN
SERTM2	-3.63551088	-1.439028963	-8.040953576	8.87E-15	1.09E-13	22.72036257	DOWN
HNF4A-AS1	-2.471079458	1.361345625	-8.066967682	7.37E-15	9.14E-14	22.71710125	DOWN
AC129507.2	-1.80647363	-0.789778808	-8.028330803	9.70E-15	1.18E-13	22.69338187	DOWN
NETO2	1.845169722	0.600174478	8.018259815	1.04E-14	1.26E-13	22.69249105	UP
TMEM253	1.43639161	-3.356985461	8.019178268	1.03E-14	1.25E-13	22.68910392	UP
ZNF696	1.071227189	2.510190694	8.038408364	9.03E-15	1.11E-13	22.67829991	UP
PLGLB1	-1.861921855	0.555705182	-8.033318387	9.36E-15	1.14E-13	22.61474487	DOWN
H4C14	1.755024623	-2.34387385	8.00408241	1.15E-14	1.38E-13	22.6039332	UP
ADRB1	-2.293022333	-2.281529588	-8.005694502	1.14E-14	1.37E-13	22.5942196	DOWN
MYO18B	3.504302002	-2.310607565	8.004440696	1.15E-14	1.38E-13	22.56649534	UP
FIRRE	2.097911726	-3.4642649	8.002046007	1.17E-14	1.40E-13	22.55272132	UP
NPEPL1	1.070293059	2.884871705	8.025049478	9.93E-15	1.21E-13	22.55070451	UP
LINC00310	-1.458743309	-3.21782113	-7.992193915	1.25E-14	1.50E-13	22.54520124	DOWN
TOMM40P2	1.796069289	-3.993607375	8.000622073	1.18E-14	1.42E-13	22.53819659	UP
AL358613.2	-1.802094183	-5.267501111	-7.994427653	1.23E-14	1.48E-13	22.53629226	DOWN
INKA1	1.288878754	0.025045096	7.99456406	1.23E-14	1.47E-13	22.53488229	UP
AC002128.1	1.350772424	-2.496907718	7.989927456	1.27E-14	1.52E-13	22.51172743	UP
DAND5	1.755715943	-3.877137471	7.995239443	1.23E-14	1.47E-13	22.50274833	UP
MIR8071-2	-2.004458727	-5.110185338	-7.988206096	1.29E-14	1.54E-13	22.50178061	DOWN
AC113368.1	-2.032680062	-3.484208513	-7.98335818	1.33E-14	1.59E-13	22.47958577	DOWN
LINC00853	2.162731324	-0.559567229	7.982442144	1.34E-14	1.60E-13	22.47336103	UP
EPO	-3.106470886	-1.3324687	-8.000361422	1.18E-14	1.42E-13	22.46123115	DOWN
MME	-3.478275138	2.056782478	-8.049950058	8.32E-15	1.02E-13	22.4611421	DOWN
WNT11	-2.233922424	0.698694941	-8.017034108	1.05E-14	1.27E-13	22.45811115	DOWN
MELTF-AS1	1.784485845	-1.093719792	7.978855095	1.38E-14	1.64E-13	22.44979816	UP
RARB	-1.288840275	0.926554951	-8.006172237	1.13E-14	1.37E-13	22.43112952	DOWN
FBXL22	1.147092968	-1.230682359	7.973220807	1.43E-14	1.70E-13	22.41318411	UP
SLC4A4	-2.119993116	3.851691643	-8.052498701	8.17E-15	1.01E-13	22.40856183	DOWN
SARDH	-1.650622343	6.218702059	-8.062053596	7.64E-15	9.45E-14	22.40429888	DOWN
SPTBN2	-1.943353716	4.202344051	-8.053134713	8.13E-15	1.00E-13	22.40075469	DOWN
DNAJC6	2.25019758	1.188927805	7.97704359	1.39E-14	1.66E-13	22.39506019	UP
DEPDC1B	2.677066141	1.081857459	7.971899626	1.44E-14	1.72E-13	22.37433706	UP
KLF6	-1.162437469	6.636875467	-8.057547047	7.88E-15	9.74E-14	22.37113292	DOWN
RAB20	-1.126162112	4.411782952	-8.046151123	8.55E-15	1.05E-13	22.37040056	DOWN
AL021707.2	1.406569151	-0.962245586	7.965273591	1.51E-14	1.79E-13	22.35702704	UP
L3MBTL1	1.283654989	0.777718823	7.973123464	1.43E-14	1.70E-13	22.35517768	UP
SULT1B1	-2.227160227	2.90856914	-8.035059517	9.25E-15	1.13E-13	22.34995256	DOWN
IGHV2-26	-2.952276879	-3.583810031	-7.966424862	1.50E-14	1.78E-13	22.34584347	DOWN
PON3	-1.782828592	6.513438258	-8.053904266	8.09E-15	9.98E-14	22.34105383	DOWN
PIK3C2G	-2.472532077	2.020929035	-8.022605742	1.01E-14	1.23E-13	22.33243368	DOWN
EDIL3	2.202646934	1.43335361	7.969401213	1.47E-14	1.75E-13	22.33008005	UP
COL4A2	1.522153551	7.273673636	8.044637228	8.64E-15	1.06E-13	22.32237476	UP
KCNK3	-2.247477729	-2.107589438	-7.966261887	1.50E-14	1.78E-13	22.31589339	DOWN
CNTN1	-3.361775809	-3.181845356	-7.965186942	1.51E-14	1.79E-13	22.31231742	DOWN
P2RX3	-2.129374756	-2.133977827	-7.96217747	1.55E-14	1.83E-13	22.29232614	DOWN
AC073195.2	1.176863902	-2.199127574	7.956118357	1.61E-14	1.90E-13	22.28758183	UP
C5AR1	-1.194112966	2.575328246	-8.007579755	1.12E-14	1.36E-13	22.26559236	DOWN
TECTA	-1.272935121	-0.805147058	-7.961743663	1.55E-14	1.83E-13	22.25898125	DOWN
CLEC4D	-1.719364546	-4.9178487	-7.952929815	1.65E-14	1.94E-13	22.25795427	DOWN
AQP7P4	-1.910719117	-5.083086649	-7.952623374	1.65E-14	1.95E-13	22.25515449	DOWN
AL355802.3	1.492073041	-2.406373751	7.947914016	1.71E-14	2.01E-13	22.22070465	UP
XG	-2.564593033	-2.024641453	-7.954419254	1.63E-14	1.92E-13	22.21696566	DOWN
AL359076.1	-1.099556683	-0.502749257	-7.957025255	1.60E-14	1.89E-13	22.21616064	DOWN
FCGR3B	-2.296845612	-1.513496659	-7.956190631	1.61E-14	1.90E-13	22.21426669	DOWN
ACTBP11	1.577802667	-3.212292532	7.94792783	1.71E-14	2.01E-13	22.19741847	UP
LINC01714	-2.243335759	-3.453989697	-7.941544863	1.79E-14	2.09E-13	22.18657079	DOWN
ST6GALNAC1	-1.944944022	-3.132027801	-7.940942051	1.80E-14	2.10E-13	22.18262289	DOWN
PRC1-AS1	1.398555763	-4.096837729	7.948472399	1.70E-14	2.00E-13	22.18006749	UP
LINC00893	1.438038533	-0.728505663	7.935925211	1.86E-14	2.17E-13	22.15238491	UP
TAGAP	-1.462982009	0.51596974	-7.961194591	1.56E-14	1.84E-13	22.14880293	DOWN
AL356234.2	2.523036745	-3.342527941	7.943309103	1.77E-14	2.07E-13	22.14453078	UP
IGLV2-18	-2.693042966	-3.965679047	-7.933377895	1.89E-14	2.21E-13	22.131887	DOWN
CASS4	-1.30297682	0.233005491	-7.947685298	1.71E-14	2.01E-13	22.08853713	DOWN
NOTCH3	1.840770536	4.748909475	7.978159807	1.38E-14	1.64E-13	22.08689753	UP
SATB2-AS1	1.837085969	-3.086331444	7.931525064	1.92E-14	2.24E-13	22.08100106	UP
HAGHL	2.066655435	-0.222988777	7.923435878	2.03E-14	2.35E-13	22.06448408	UP
BNC1	-1.967068125	-4.334139183	-7.920879972	2.07E-14	2.40E-13	22.05268168	DOWN
AL807752.1	1.37993654	-3.213765964	7.925328138	2.00E-14	2.33E-13	22.04689211	UP
SNORD60	1.514988014	-4.003889633	7.928022627	1.97E-14	2.29E-13	22.03981647	UP
GIHCG	1.465627211	0.637441435	7.925318832	2.00E-14	2.33E-13	22.03867258	UP
MMP11	3.085535769	2.618768929	7.928741703	1.96E-14	2.28E-13	22.02481967	UP
LAMC1	1.264161533	6.682883171	7.999591627	1.19E-14	1.43E-13	22.02442706	UP
SCG2	2.13881313	-3.524833551	7.924306596	2.02E-14	2.34E-13	22.014712	UP
AL008582.1	1.435044467	-3.990018466	7.923729673	2.03E-14	2.35E-13	22.01148056	UP
GPRASP1	-1.103115411	0.695983008	-7.940543496	1.80E-14	2.11E-13	22.01128188	DOWN
C6	-2.537911999	7.056163488	-8.007148875	1.13E-14	1.36E-13	22.00571995	DOWN
PALM2AKAP2	-2.140625197	-2.276585041	-7.917431765	2.12E-14	2.45E-13	21.99039159	DOWN
IGHV3-13	-2.773000982	-3.778293665	-7.911645096	2.21E-14	2.54E-13	21.97752433	DOWN
ADGRG6	-1.702632664	5.295619795	-7.993356803	1.24E-14	1.49E-13	21.94628844	DOWN
CTHRC1	3.089407273	0.986802268	7.905508797	2.30E-14	2.65E-13	21.92952757	UP
IGLV7-46	-2.855589917	-2.909574569	-7.908094814	2.26E-14	2.61E-13	21.92717522	DOWN
AC016027.1	-1.026286514	-0.290565012	-7.913211039	2.18E-14	2.52E-13	21.90452493	DOWN
HAR1A	-2.166147999	-3.331180697	-7.899798949	2.40E-14	2.75E-13	21.89961501	DOWN
RNVU1-6	1.621043479	-3.998990223	7.906301436	2.29E-14	2.64E-13	21.88931468	UP
UCA1	-2.968690657	-2.731658515	-7.900238653	2.39E-14	2.74E-13	21.86208287	DOWN
USH2A	-2.134876883	1.907970311	-7.946780917	1.72E-14	2.02E-13	21.84072302	DOWN
NAP1L5	-1.334037838	1.235982472	-7.924710573	2.01E-14	2.34E-13	21.83349551	DOWN
EPB41L4A	-1.584490549	0.370692014	-7.913420232	2.18E-14	2.51E-13	21.8197408	DOWN
AC116914.2	1.235928255	-3.498378898	7.892613202	2.52E-14	2.89E-13	21.81689899	UP
FLRT2	-2.122762401	0.510907233	-7.919695185	2.08E-14	2.41E-13	21.81224902	DOWN
CBX8	1.099119314	3.064858634	7.920577237	2.07E-14	2.40E-13	21.81066467	UP
RPS6P25	1.091540662	-2.47984638	7.884683909	2.66E-14	3.04E-13	21.79378707	UP
AC021321.1	1.442077563	-3.787863561	7.890928941	2.55E-14	2.92E-13	21.79122642	UP
MIR25	1.404153004	-2.956709875	7.886714384	2.63E-14	3.00E-13	21.7890232	UP
ELAVL4-AS1	-2.911324346	-3.584963792	-7.884701887	2.66E-14	3.04E-13	21.78478972	DOWN
OR7E29P	-2.307286775	-4.03533948	-7.880955727	2.73E-14	3.12E-13	21.77869024	DOWN
C9orf163	1.369054133	-2.312223494	7.880762873	2.74E-14	3.12E-13	21.76448498	UP
ARHGAP27P1-BPTFP1-KPNA2P3	1.037674233	0.277973654	7.884245493	2.67E-14	3.05E-13	21.75856457	UP
IGHV1-46	-3.059671378	-1.732484054	-7.889458626	2.58E-14	2.95E-13	21.73267592	DOWN
CASTOR3	1.40927001	2.255370058	7.894706389	2.48E-14	2.85E-13	21.72946124	UP
CRYGS	1.286564806	0.313323223	7.878981878	2.77E-14	3.16E-13	21.72915913	UP
ACSL1	-1.737392378	8.454008896	-7.966931012	1.50E-14	1.77E-13	21.72320596	DOWN
PF4	-2.169522072	-4.353521854	-7.872089313	2.91E-14	3.31E-13	21.71943837	DOWN
CYP4A11	-2.788070681	7.300489642	-7.965268733	1.51E-14	1.79E-13	21.71343397	DOWN
AL078581.2	-1.306014982	-2.867894147	-7.869021137	2.97E-14	3.38E-13	21.69606651	DOWN
AQP7P3	-2.291579764	-4.224604629	-7.868237303	2.99E-14	3.39E-13	21.69308565	DOWN
AZGP1P1	-2.145799874	2.580145413	-7.928748308	1.96E-14	2.28E-13	21.65095593	DOWN
AC108463.2	1.318886905	-3.985493146	7.870837467	2.93E-14	3.34E-13	21.65087934	UP
SPATC1	1.406601954	-2.239242795	7.861038887	3.14E-14	3.55E-13	21.63079051	UP
STEAP1B	1.792088734	-3.607269854	7.867322097	3.01E-14	3.41E-13	21.6273443	UP
PPP1R15A	-1.002931874	4.966333174	-7.940287305	1.80E-14	2.11E-13	21.60937498	DOWN
AC080129.2	1.700601263	-2.634046972	7.860178301	3.16E-14	3.57E-13	21.60859419	UP
CROCCP3	1.076774046	-0.340853292	7.857108558	3.23E-14	3.64E-13	21.59632382	UP
SIRPB1	-1.643026034	-1.158559051	-7.863351445	3.09E-14	3.50E-13	21.58591489	DOWN
LDB2	-1.163662669	3.113217596	-7.914139438	2.17E-14	2.50E-13	21.56003897	DOWN
GRHPR	-1.099174159	7.935797096	-7.942697903	1.77E-14	2.08E-13	21.55742792	DOWN
OR51E2	1.739323784	-4.368538656	7.858053719	3.21E-14	3.62E-13	21.55437266	UP
SAA4	-2.779671654	5.436257116	-7.936233171	1.86E-14	2.17E-13	21.53088354	DOWN
AC012379.1	-2.779296464	-3.754199942	-7.844896457	3.52E-14	3.94E-13	21.5196678	DOWN
TBXAS1	-1.111225715	2.417253932	-7.895551042	2.47E-14	2.83E-13	21.51826014	DOWN
SLC25A20	-1.045806097	5.704032272	-7.931149025	1.92E-14	2.24E-13	21.51658481	DOWN
AC106820.3	1.548520833	-2.289289509	7.844590149	3.52E-14	3.94E-13	21.51403461	UP
DNA2	1.2770634	1.353521627	7.854495616	3.29E-14	3.71E-13	21.50765854	UP
U47924.3	1.434828199	-4.371303553	7.850010998	3.39E-14	3.81E-13	21.50030493	UP
AC092910.3	1.30422494	-1.725686973	7.839160026	3.66E-14	4.09E-13	21.49218228	UP
AC099343.3	1.273293724	-3.078887222	7.842952725	3.56E-14	3.99E-13	21.48964278	UP
AC015922.2	-1.79218784	-3.259390655	-7.837192785	3.71E-14	4.14E-13	21.47802765	DOWN
TNFSF11	-2.422676015	-1.180878665	-7.852966433	3.32E-14	3.74E-13	21.47789247	DOWN
RHEBL1	1.141710813	-0.823962299	7.836053577	3.74E-14	4.17E-13	21.4672569	UP
WEE1	-1.018593275	4.708520705	-7.917778947	2.11E-14	2.44E-13	21.46602469	DOWN
TRAF5	1.388389809	2.196609048	7.853435524	3.31E-14	3.73E-13	21.44890566	UP
RGS18	-1.515798883	-0.770687278	-7.845648737	3.50E-14	3.92E-13	21.44841671	DOWN
GALNT16	-1.691391485	0.551634418	-7.860790675	3.15E-14	3.56E-13	21.43777492	DOWN
CCT6B	-1.419958585	0.379672067	-7.855295059	3.27E-14	3.69E-13	21.43372461	DOWN
EBF3	1.801697813	-1.109932678	7.830050169	3.90E-14	4.33E-13	21.42965123	UP
AC009533.1	1.340957217	0.950023717	7.836929475	3.72E-14	4.14E-13	21.41446009	UP
IGHV3-21	-3.033399097	-1.508398869	-7.844374977	3.53E-14	3.95E-13	21.40894616	DOWN
SLC7A11	3.519223269	0.613920485	7.827910498	3.96E-14	4.39E-13	21.40818777	UP
SNHG12	1.236689866	1.989943505	7.845153286	3.51E-14	3.93E-13	21.40052663	UP
AC020904.2	1.419341044	-2.18996898	7.826144365	4.01E-14	4.44E-13	21.39409124	UP
KIFC2	1.68252914	2.923763399	7.850901016	3.37E-14	3.79E-13	21.38861521	UP
SMIM24	-3.165701547	0.559328146	-7.870445625	2.94E-14	3.34E-13	21.37980145	DOWN
LILRB2	-1.185430959	1.932698332	-7.866620508	3.02E-14	3.43E-13	21.37176198	DOWN
AL136295.3	-1.721146459	-3.940334707	-7.820528421	4.17E-14	4.61E-13	21.36952863	DOWN
TMEM147-AS1	1.145821086	1.14412401	7.831854197	3.85E-14	4.28E-13	21.36092466	UP
TAL2	1.735615374	-3.818447274	7.828296403	3.95E-14	4.38E-13	21.35733533	UP
RMI2	1.898396576	1.899752958	7.832115478	3.84E-14	4.27E-13	21.35023638	UP
CCL19	-2.849896678	0.694894381	-7.862403682	3.11E-14	3.52E-13	21.34683955	DOWN
VWA2	-2.069490613	-4.603499877	-7.816039341	4.30E-14	4.75E-13	21.33374023	DOWN
ACACB	-1.29248286	6.023420925	-7.905618739	2.30E-14	2.65E-13	21.32621288	DOWN
THBS1	-1.862186096	5.966299292	-7.905799342	2.30E-14	2.65E-13	21.32009753	DOWN
GNMT	-2.754663308	4.710709481	-7.902609831	2.35E-14	2.70E-13	21.31728453	DOWN
AC003102.1	1.298376553	-0.643570538	7.813811441	4.36E-14	4.81E-13	21.31429791	UP
DNMT3B	1.466819737	0.820484564	7.814283376	4.35E-14	4.80E-13	21.26968276	UP
SOGA1	1.355739772	3.571817944	7.845957222	3.49E-14	3.91E-13	21.26388466	UP
AC008610.1	1.469433935	-2.229619072	7.807214186	4.57E-14	5.03E-13	21.26294299	UP
PRKAR2A-AS1	1.445663143	-0.144060844	7.806466013	4.59E-14	5.05E-13	21.25403204	UP
UNC119B	1.233391662	3.3591409	7.842685314	3.57E-14	3.99E-13	21.25271782	UP
AC073111.1	1.320831957	-4.78535481	7.814136258	4.35E-14	4.81E-13	21.2526936	UP
RAG1	-1.662555945	-1.117242741	-7.810646855	4.46E-14	4.92E-13	21.22242856	DOWN
LINC01409	1.312828022	-2.099707488	7.799603627	4.82E-14	5.28E-13	21.2172362	UP
CDKN2A-DT	1.577275111	-4.895177947	7.808633694	4.52E-14	4.98E-13	21.21486998	UP
UNC5C	-1.445859858	-0.162707305	-7.816951843	4.27E-14	4.72E-13	21.21292765	DOWN
MYO10	-1.507876209	3.035200176	-7.865253553	3.05E-14	3.46E-13	21.20299955	DOWN
AKR7A3	-2.556248252	4.941806042	-7.886301971	2.63E-14	3.01E-13	21.20121063	DOWN
H2BC19P	1.396625621	-4.363805788	7.80351469	4.69E-14	5.15E-13	21.18365926	UP
AL160314.2	1.348162993	-3.306922357	7.798596334	4.85E-14	5.31E-13	21.17901492	UP
DSTNP2	1.039799637	1.210645451	7.80512592	4.64E-14	5.09E-13	21.16995907	UP
PROCA1	1.344462021	-0.087555973	7.793873692	5.01E-14	5.47E-13	21.16452827	UP
NLRP12	-1.419271015	-3.432345561	-7.789591875	5.16E-14	5.63E-13	21.16058151	DOWN
KCNMA1	-1.565667834	2.252389301	-7.846482623	3.48E-14	3.90E-13	21.15671667	DOWN
GBP7	-2.658337864	3.366790481	-7.868990117	2.97E-14	3.38E-13	21.14981575	DOWN
MEFV	-1.325499978	-1.855896109	-7.787276621	5.25E-14	5.71E-13	21.11170234	DOWN
KRT19	-3.280946506	0.691878771	-7.834416505	3.78E-14	4.21E-13	21.10614929	DOWN
EME2	1.096270317	2.403358334	7.805973801	4.61E-14	5.07E-13	21.0882669	UP
MAGEA1	4.672677344	-1.642885617	7.788853261	5.19E-14	5.66E-13	21.08057693	UP
NCAPD2P1	2.587501979	-3.620284565	7.784518463	5.35E-14	5.82E-13	21.05667138	UP
IGLV1-44	-3.016345012	-0.477590505	-7.803935124	4.67E-14	5.13E-13	21.05048179	DOWN
[truncated: 3,621 more rows]
