# Supplementary material for: Machine learning-based prognostic modeling of lysosome-related genes for predicting prognosis and immune status of patients with hepatocellular carcinoma
Source: Front Immunol. 2023 May 19;14:1169256. doi: 10.3389/fimmu.2023.1169256 (PMC10237352; doi:10.3389/fimmu.2023.1169256)
Supplement: Supplementary Table 1 — Genes from TCGA that are differentially expressed in liver cancer tissue and normal tissue. [file DataSheet_1.zip › supplemengtary material/Additional file 1/TableS2.txt]

gene
SCARB2
LAMP5
LAMP3
LAMP2
LAMP1
CD68
BLOC1S1
TASL
ELAPOR1
BLOC1S2
BLOC1S3
BLOC1S4
BLOC1S6
ELAPOR2
BLOC1S5
BLOC1S5-TXNDC5
A0A1B0GWJ7
A0A1B0GU22
A0A1B0GW94
A0A1B0GVJ0
BORCS7
BORCS6
KXD1
MFSD1
TM6SF1
SLC49A4
M6PR
M0R2P5
VPS39
M0QZ24
SNX16
PLEKHM1
ARL8B
NCF4
GLIPR1
BRI3
CPPED1
FHIP1B
GALNS
KLC2
C6orf120
TMEM179B
STK11IP
ACP2
SLC46A3
LAPTM4A
GLB1L2
ARSD
CCZ1B
GDAP2
GLB1L3
GNPTG
ARSK
SULT1C2
TRAF3IP3
GLB1L
GNPTAB
BORCS8
VIPAS39
escrt-iii_human
UBXN6
AP4M1
LYST
TMEM175
FTL
MEAK7
RAB39A
NAGPA
VPS41
BORCS5
PGAP6
FNBP1
TMEM106B
TSPAN1
EVA1A
TINAGL1
VPS33A
SDC3
VPS33B
CTSL3P
ARSG
PRSS16
GZMH
TM9SF1
SPNS1
PLBD1
NCAN
DRAM1
CTSO
SIAE
SPACA7
TMEM192
HEBP2
MANBA
HRNR
HPS6
GGH
PLEKHM2
DPP7
HPS1
KICS2
CMTM6
LMBRD1
VPS53
SLCO4C1
RAB37
TRAPPC1
AGA
NHLRC3
TXNDC5
MFSD8
HOOK2
DNAJC13
DSN1
GNS
HOOK1
PRSS57
SNAPIN
ANKFY1
ARSA
IRAG2
ZFYVE16
VAT1
GCA
CKAP4
MAN2B1
CEACAM8
NCF2
SORT1
RAB34
GGA3
TOM1
ARSB
AP3M1
GPR137B
LAPTM4B
RAB44
GPR137C
TMEM97
CLVS2
MARCHF3
SLC29A3
OMD
OSTM1
MARCHF9
TMEM25
PRELP
PON2
GNLY
KERA
PLEKHF2
CCZ1
CTBS
GC
SIDT1
GAA
RMC1
TMEM150C
TINAG
PLBD2
PCDHGA3
MAN2B2
LAMTOR1
AP5B1
BCAN
LITAFD
AP5M1
SLC7A14
NCOA4
GIMAP5
EPDR1
SPG11
LRBA
TM4SF5
TCN2
TMEM9B
CCDC91
DEF8
SLC48A1
ACAN
CLVS1
SHKBP1
TRIP10
ARHGAP45
PSMD1
SURF4
DEFA4
CAP1
FTH1
ACTR10
ORM2
FUCA1
RAB5C
VPS16
ZFYVE26
DDOST
SYNGR1
MAGT1
LYZ
PRSS2
ANXA11
TTR
FUCA2
TPP1
ATP10B
ABCA13
GUSB
GCC2
PYGB
MGST1
GLMP
CHMP7
CHMP2B
CHMP4A
CHMP2A
CHMP4C
CHMP3
CHMP6
CHMP4B
CHMP1B
CHMP5
CHMP1A
VPS4A
SNAP23
TFEB
VPS18
CHMP4BP1
CACNG5
ACP3
CACNG8
HEXA
RAB7A
TMEM30A
PIGR
EPG5
GLA
RNASET2
TMEM165
HOOK3
NPC2
GLB1
ATP6V0B
RNF167
SZT2
TMEM9
PLEKHF1
AKTIP
PRTN3
RNASE3
CCDC115
STOM
PIP4P1
ARL8A
BPI
LAMTOR4
CLN5
IMPDH1
CREG1
CTSA
CYB5R3
SNAP29
OCA2
RNASE2
FAF2
KPTN
RAB20
MVB12A
CPNE3
DNAJC5
MAP1LC3A
NAPRT
HPS4
PRCP
ATP11B
DEFA3
RILP
TUBB4B
GM2A
CEACAM6
STX8
NAGLU
GDI2
TMEM199
CLEC16A
WASH3P
STXBP2
SERPINA3
FPR1
TMEM79
CPQ
SNX14
WDR41
PSAPL1
DRAM2
CLCN7
UEVLD
MARCHF1
SLC17A2
NAPG
AP1M2
AP3D1
SLC26A11
SGSH
RUBCNL
CDIP1
STS
CHID1
CTSV
RPS6KC1
AP5S1
MRGPRX2
FYCO1
SLC66A1
MARCHF8
PLA2G5
TMEM74
CTSW
SNX2
DYNC1LI2
PIK3C3
GNB2
STARD3NL
CP
CD164
VPS26A
SLC17A1
CBLIF
TRIM17
CSF3R
RAB7B
HMGXB4
VPS4B
SLC17A4
MYL11
RBSN
TPCN2
NAGA
RAB9B
IDS
CTSF
VMA21
GPRASP1
SYT7
CYB561
OGN
FMOD
RDH14
GNB4
clcn7-ostm1_human
CYB561A3
IDUA
SLC30A4
OCIAD1
SNX27
TECPR1
GALC
SLC66A1L
MPZ
SDC2
MREG
PIP4P2
IFI30
PDE1C
DNASE2B
LIPA
VAMP4
DENND3
BGN
GPC2
GPC5
VCAN
OCIAD2
MILR1
CLN3
GRN
VPS35
LAPTM5
CPNE1
RAB12
ACP4
TOLLIP
PA2G4
S100A7
RETN
MYO7A
ADA2
PLAC8
FABP5
PTGES2
STX7
UNC13D
RAB14
LPCAT1
ATP6V1H
VAPA
ATP8A1
VNN1
C3AR1
ATP6V1D
PSAP
NFAM1
ATP6V0A1
SPAG9
DEFA1
FRK
TUBB
MPO
DYNC1H1
MNDA
RAB3D
IST1
CLNK
HLA-H
PRDX6
ACLY
CD63
MMD
WDR11
CLCN6
NEU1
AP3B1
SPPL2A
SPPL2B
MLC1
TGFBRAP1
SNX1
DNASE2
AP1S1
ATRAID
TMEM63A
GYG1
SLC17A5
LRRC8E
WDR59
MIOS
AP1S2
LAT2
RAB2A
AP1S3
HSPG2
ABCC10
IFITM2
IFITM3
HGSNAT
CHIT1
BECN2
SERPINB1
VASN
IFNAR1
FAM98A
NBR1
PCYOX1
ZNRF2
SERPINB13
UBA52
SLC2A6
GPC6
DEPDC5
RNASE6
PI4KB
UBA1
MGRN1
SPAAR
ZNRF1
ATP11C
TRIM23
COL6A1
CYBRD1
ATP6V0E1
ABCB9
ITFG2
USP6
SRPX
WDR81
NAAA
WDR45B
ANPEP
GPR137
ATP6V1C2
NSG2
SLC35F6
SLC36A1
CLCN5
PLAAT1
AP1B1
PLA2G4E
CACNG2
VAMP7
ATG14
CACNG3
CACNG4
CACNG7
ATP6V0C
LHCGR
HEXB
ATP13A2
HGS
BECN1
HLA-DMA
SPPL2C
MFSD12
SLC17A3
AP2A2
GPR15LG
S100A13
GOPC
RUBCN
VPS13C
SLC44A2
SLC30A3
ABCA5
TYR
ATP6V1E1
NAPSA
RNF128
NPRL2
LUM
AP2B1
SLC12A4
PRF1
USP4
PI4K2A
CLTA
RNF157
PTGDR
RAB9A
AP1M1
TMEM59
STARD3
ATP6V0A2
CD1E
CRYBA1
AP2A1
GPC4
DAGLB
PLA2G15
RNASEK
ENTPD4
MBTPS1
LNPEP
LAMTOR2
ATP6V0E2
RNF183
SRGN
SH3BP4
CD1C
CD1B
SLC30A2
CAPN1
KIF13A
HLA-DRB4
MAP6
CUBN
VPS36
IFITM1
PLD3
NKG7
AKR1B10
SLC45A2
NEU3
TIAL1
RRAGB
ATP6V1F
PPT2
GAK
SIDT2
FUT10
TMBIM1
CLN6
ATP6V0D2
RNF152
GPC1
AHNAK
SFTPB
USP5
DOC2A
WASHC5
VPS13B
TRIM29
NPRL3
ATP6V1C1
PLAAT3
ENPEP
CST7
CLCN4
RNF13
GPR143
F6UB75
AP2S1
MCOLN3
RRAGD
ATP11A
CPLX2
SEC13
NEU4
HSPA8
MARCHF2
PIK3R4
VAMP8
PIP4K2A
NCSTN
KIF5B
PPT1
C9orf72
PIKFYVE
PADI2
CRHBP
SYT11
STX3
DNAJC3
CCT2
AP1G1
LAMTOR5
RAB3A
ATP6AP2
VPS11
SERPINB3
CCT8
NDUFC2
AZU1
B4GALT1
CTSG
TCIRG1
BST2
DTX3L
CTSC
ATP6V1A
RAP1B
CLU
HLA-DMB
UNC93B1
WDR48
BACE1
HLA-DQA2
HLA-DQB1
ATP6V0D1
EEF1A1
PTGDS
HLA-DRB5
GNAI1
SLC15A3
CSPG4
ATG16L1
CTSB
EHD3
WDR24
VPS13A
ZKSCAN3
VLDLR
ANKRD27
PLD1
OCRL
SLC2A8
PIP4K2B
ASAH1
NSF
SYTL4
ABHD6
SLC38A7
RAB38
SLC38A9
TAB2
TOM1L1
LAMTOR3
SEH1L
VTI1B
ARRDC3
HLA-DQB2
GZMB
ATP6V1G1
HYAL3
CTSZ
PSEN2
CTSD
LAT
BBC3
GNB1
TRAK1
ATP6V0A4
RRAGC
ECE1
OCLN
CALCRL
RHEB
ITM2C
TPCN1
ABCB6
SCYL2
MCOLN1
LARS1
CSPG5
HLA-DOB
FNIP2
HLA-DQA1
SDC1
RNF19B
VCP
HLA-DOA
EEF1A2
CTSK
SLC3A2
ANXA6
MYO5A
RRAGA
LRRC8A
AP2M1
ACP5
ABCD4
SFTPD
ATP6AP1
ACTR2
SQSTM1
NCF1
VPS54
ELANE
C3
LRRK2
SDCBP
ADAM8
ROCK2
FLCN
ANXA2
ADRB2
NEDD4
ARG1
GBA1
SORL1
MAPK1
ATP6V1B2
HLA-DPB1
AGRN
CLCN3
FNIP1
LGMN
FFAR4
SLC39A14
ABCA3
LITAF
KCNE2
SDC4
CSF3
PIK3CD
RB1CC1
SCARB1
CDX2
GPC3
SLC39A8
SLC15A4
CRYAB
RAMP3
APOB
TLR7
NPC1
CAT
GRIN2B
RAB27A
NSG1
CD1D
UVRAG
SCN11A
SLC11A2
HPSE
CHGA
HLA-DRB3
CLN8
RHOB
ADORA2B
DCN
CAPN2
SNX6
TSC2
MYO6
DPP4
CD34
GRP
ASS1
GNAQ
MYH9
CTSL
CTSS
MTM1
GABARAP
GFAP
HYAL1
GNAI3
HLA-DPA1
CLTC
HLA-DRA
RAMP2
HAS2
CTNS
TLR8
GNA11
CXCR2
KLHL22
TRPM2
MTOR
PYCARD
PRKCD
ABCA2
P2RX4
FASLG
CORO1A
IL4I1
ANK2
LRP2
NDEL1
PLA2G10
HRG
SLC7A5
HAP1
ENPP1
SMPD1
SLC11A1
HLA-F
ABCA1
FLOT1
CBL
RTN4
ARRB1
RABGEF1
CFTR
PCSK9
RASGRP1
KCNE1
CXCR4
BIN1
ABCD1
HCK
ANK3
LDLR
CTSH
LRP1
TSG101
SPHK2
ACE
DAB2
TREX1
TLR3
PLA2G3
SOD1
CALR
BCL10
HSP90AA1
BTK
MT3
HYAL2
KCNQ1
EGF
GPLD1
NR4A3
PIK3CG
INSR
RPTOR
CD81
PSEN1
LYN
PAX2
HLA-DRB1
SYK
CD74
TLR9
PDGFRB
PINK1
ADA
KIT
HDAC6
HSP90AB1
P2RX7
TNFAIP3
PRKN
SRC
SNCA
abeta-42-oligomer_human
IL1B
