# Supplementary material for: Machine learning-based prognostic modeling of lysosome-related genes for predicting prognosis and immune status of patients with hepatocellular carcinoma
Source: Front Immunol. 2023 May 19;14:1169256. doi: 10.3389/fimmu.2023.1169256 (PMC10237352; doi:10.3389/fimmu.2023.1169256)
Supplement: Supplementary Table 1 — Genes from TCGA that are differentially expressed in liver cancer tissue and normal tissue. [file DataSheet_1.zip › supplemengtary material/Additional file 4/Table S3.txt]

group	A.443654	A.770041	AZD7762	AZD8055	BAY.61.3606	Bexarotene	BI.2536	Cisplatin	Doxorubicin	FH535	GDC.0449	Gemcitabine	Metformin	MG.132	Paclitaxel	QS11	Sorafenib	Sunitinib	Vinorelbine	ZM.447439
High_Risk	-0.930222656	3.71678963	0.022408536	0.143597279	2.986194081	4.858599069	-2.040379805	4.072212202	-2.206145987	2.018290397	5.830584227	-2.619898985	10.30246978	1.499958994	-3.322658035	3.567243606	3.950788716	3.829431088	-3.429697376	2.411225398
High_Risk	-0.634256373	3.799444395	-0.019855501	0.800104921	2.938267566	4.890451541	-1.643183841	2.943348713	-1.443828137	2.234314293	5.85827025	-1.595997564	10.82654335	1.753854716	-2.77989722	4.36637361	4.073910195	3.717529257	-3.969629564	3.133181397
High_Risk	-0.566459372	4.175427756	0.027382561	0.474387218	2.758800203	4.891947022	-1.457188512	3.460953053	-1.680703058	1.947639567	5.851812337	-1.485837221	10.57019823	1.215056368	-2.212055065	3.972888962	4.058486533	3.905925403	-4.15824283	3.231962087
High_Risk	-0.534250366	3.821318818	-0.021932369	0.299036368	2.583911203	4.854789144	-1.502494679	3.179525751	-1.69396723	1.79463983	5.784273346	-1.760298004	10.52234284	1.278686287	-2.456417444	3.737903618	3.948802323	3.79390029	-4.385117345	3.301474535
High_Risk	-0.606302251	3.98321294	0.011729586	0.389976449	2.516476491	4.304909374	-1.390523327	3.653070434	-1.920607694	1.646507251	5.863654918	-2.563392269	10.45701567	0.186481201	-2.126696402	3.503560007	3.796630569	3.95069978	-4.405344612	3.529544097
Low_Risk	-0.463493558	3.223934169	-0.044131651	0.404846627	2.387383455	4.431186622	-1.353202744	3.65483878	-1.696076027	2.085763427	5.807104575	-2.258566774	10.77965321	0.970197482	-2.744858756	4.222519081	3.911539704	3.682311944	-3.7505252	3.057129004
Low_Risk	-0.638175639	3.70314513	-0.013499928	0.408442743	2.944323349	4.367656972	-1.695062526	3.506954063	-1.507467289	1.906440469	5.834381429	-1.724203523	10.42865324	0.641712646	-2.827092091	4.077050211	3.910687294	3.733317234	-3.83515483	3.160391948
High_Risk	-0.653125301	3.732968129	-0.018269378	0.665668502	2.72702306	5.171924372	-1.684607992	3.561302534	-1.993210404	2.207616647	5.731673698	-2.057520898	10.69838529	2.319946121	-2.93275196	3.629533569	3.836734474	3.726093357	-3.975709844	2.850569595
High_Risk	-1.037308965	4.477370561	-0.136157047	-0.229740989	1.608315502	5.31381422	-2.351343864	2.157821084	-3.06610217	2.300820987	5.574950148	-5.936403753	10.68781629	1.678043122	-3.468562325	2.707770938	3.842766901	3.708679747	-4.79957047	1.786286355
High_Risk	-0.887570107	3.648120286	-0.062427523	0.627592953	2.557963512	5.086235057	-1.642674876	3.057516284	-2.311209531	2.261430682	5.735904276	-3.023443576	10.58553799	0.983687169	-2.949838955	3.593594652	3.418837642	3.755824812	-3.885761541	2.302253833
Low_Risk	-0.465438001	3.49030027	-0.035598031	0.222388125	2.689772798	4.69894211	-1.45361958	3.51082768	-1.808136943	2.062304665	5.812476476	-2.080753726	10.53562996	1.077241817	-2.501258256	3.95092867	3.943357761	3.747262089	-4.061770147	2.955315701
High_Risk	-0.623659061	3.47629179	-0.026129431	0.290740991	2.360393228	4.625043639	-1.70071604	3.477815694	-1.592019311	1.870967594	5.828739727	-2.321510261	10.51207395	1.417280549	-3.082313705	3.857670368	4.020873707	3.756019674	-4.338303451	3.210140388
Low_Risk	-0.322348533	4.126799184	0.019915719	0.874806921	3.006428529	4.74219498	-1.034154783	3.877028478	-1.589300985	1.939583797	5.833986788	-1.032467508	10.61111054	0.930599435	-1.79835386	4.039228713	3.907663511	3.917120883	-3.416525619	3.282300251
High_Risk	-1.089544703	3.909794143	-0.050090543	0.152062829	1.877236845	4.641341697	-2.254978669	3.408810052	-2.45669362	2.100335303	5.776672867	-5.915440567	10.90453368	2.620727419	-3.145726057	3.316155928	4.218065883	3.917224615	-3.933322457	2.339240337
Low_Risk	-0.556646671	3.305073472	-0.050516171	0.291721606	2.660516774	4.727502935	-1.522593562	3.531246658	-1.762462545	2.110788592	5.745323373	-1.655104085	10.68146343	1.330507379	-2.93162199	4.308937767	3.980845933	3.662021517	-3.697185582	2.722444219
High_Risk	-0.741712801	3.967174951	-0.012673011	0.308878179	2.095057734	5.325073852	-1.692531509	2.507180123	-2.023624188	2.192364969	5.677211066	-2.889715544	9.998125441	2.657297895	-2.506258753	3.670936731	4.250272429	3.823900887	-3.872426905	2.878720844
High_Risk	-0.900737638	4.270531365	-0.008557222	0.574034401	2.125874954	4.958446783	-1.755094416	3.159014824	-2.32431222	2.261191912	5.724251307	-3.644225771	10.69980483	1.850062328	-2.719120616	3.567024807	4.017666832	3.789644397	-4.454696518	2.970974462
Low_Risk	-1.135102831	4.042516874	-0.039054832	-0.063096459	2.089274319	4.86301235	-2.26453111	3.258691549	-2.38863277	1.8341192	5.723506878	-3.647235594	11.22534511	2.483506754	-3.235837286	3.088299863	3.985782932	3.765599947	-4.394790664	2.554031651
High_Risk	-1.249420429	3.365475464	-0.128079303	0.056544859	1.258387669	4.56098408	-2.599525297	2.382852146	-2.726029804	2.505455629	5.674044697	-6.560096101	10.91969312	1.922610894	-3.976994046	3.229632905	4.123908655	3.563304855	-4.370196023	2.050568264
High_Risk	-0.994715868	3.764032116	0.018122183	0.749627373	2.400842974	5.073083857	-1.835092951	3.262244986	-1.998822624	2.092690236	5.790042553	-3.109168173	10.61308201	1.467618734	-2.591036338	3.61623149	4.069921757	3.886515806	-4.02914781	3.18326098
High_Risk	-1.03533633	2.927192172	-0.070980637	-0.121950074	2.246097563	4.463056156	-2.054111654	2.930459187	-2.392002884	1.769545177	5.797818532	-4.00038308	10.52580861	0.29774434	-3.627355155	3.626209402	3.834570156	3.605543083	-4.14369243	2.458461953
High_Risk	-1.093494372	3.862738467	-0.112718	-0.086440639	2.40424369	5.08485806	-2.191175178	2.593252159	-2.451655634	2.159784498	5.707687622	-4.069005142	10.45777401	1.19081209	-3.62097703	3.328905398	3.754196411	3.536962395	-4.340792668	2.251667527
Low_Risk	-1.004868371	3.354927342	0.012484832	0.407607215	2.789603667	4.819570976	-1.756138709	3.606949037	-1.862199618	2.17068385	5.797989795	-1.373771228	10.22480879	0.604047448	-3.406719706	4.255990778	3.730479419	3.691727181	-3.315176188	2.962497523
High_Risk	-0.751177596	3.604516282	-0.132272196	0.414455297	1.989112867	4.824957319	-1.782619612	2.771767361	-2.246406098	1.861462223	5.67584291	-3.494110004	10.94913845	2.414197969	-2.880823239	3.434248083	3.925386867	3.667437001	-4.360048225	2.508637129
High_Risk	-0.872563016	4.473751147	-0.026558919	0.562400434	2.188387788	4.995227467	-2.061077559	2.532121762	-1.772303133	2.299571608	5.772652602	-3.39838102	10.73980261	3.006678283	-2.515520626	3.44767088	4.165990446	3.867113818	-4.16670666	2.611342761
High_Risk	-0.659761731	3.84530835	0.029428562	0.924664058	2.30263028	5.02359556	-1.296403335	3.811089966	-1.85236322	2.111687049	5.843142927	-2.078319246	10.52166898	1.17805606	-2.222895983	3.812683424	3.909666925	3.875802393	-3.601177401	3.639665396
High_Risk	-0.762732108	4.328973007	-0.048818607	0.225609914	2.628067263	4.996081498	-1.889777372	2.719409187	-1.993169878	2.168537344	5.732006568	-3.416416134	10.71112841	1.658365618	-2.806741397	3.530134166	4.064159942	3.734679844	-4.454938393	2.463277364
High_Risk	-0.604018774	3.605394819	0.026685905	1.748275099	3.014039484	4.928270684	-1.648507874	3.369715388	-1.676872236	1.877483609	5.83912347	-0.905743321	10.54200831	1.212831973	-2.525695879	3.766267148	3.780614402	3.783584766	-3.590744369	3.621675024
High_Risk	-0.971607582	3.435539531	-0.061838286	-0.107410699	2.687974331	4.626046486	-2.234009345	2.828655583	-1.995022049	1.835826257	5.769245803	-4.261492571	10.58673925	1.587014091	-3.182214555	3.166041488	3.943697417	3.84144823	-4.122262677	2.463941814
High_Risk	-0.461203294	3.692265672	0.004747776	0.650964757	2.518038049	4.760560034	-1.657204982	3.748694657	-1.701950464	1.731916464	5.831113067	-2.313743455	10.53519907	0.847216907	-2.382438536	3.672828081	3.97456083	3.805925978	-3.992857527	3.221167166
High_Risk	-0.810259522	3.255960174	-0.006993974	0.115774554	2.980903432	4.970197518	-2.007180488	2.810470859	-1.87207671	1.904132164	5.761274819	-3.278716289	9.908342139	1.233489421	-3.584406332	3.735435558	3.746785043	3.73196079	-4.168369331	2.370112361
High_Risk	-0.736563166	4.32779915	-0.094718483	0.18302594	2.127398091	4.789561801	-1.898785368	2.675749035	-2.325774035	1.860632894	5.711072822	-4.877321703	10.69229795	2.08469859	-3.043034376	3.35685242	3.730434	3.62271912	-4.566800211	2.606902447
High_Risk	-0.105516539	3.698375403	-0.012300486	0.660634225	2.873150977	4.596380933	-0.909107617	3.685955862	-1.551857913	2.329584141	5.829459784	-1.46982389	10.60412662	1.564002526	-2.386594308	4.546889868	4.01423439	3.724650479	-3.409698073	2.974680702
Low_Risk	-0.75385512	3.418210873	-0.055055413	0.059012232	2.504384983	4.700896541	-1.847667314	3.886763309	-1.938855955	1.896860589	5.780058586	-2.607876465	10.82746873	1.164422119	-3.082792952	3.644256459	3.981967949	3.74963971	-3.935628763	2.607120693
High_Risk	-0.539763143	4.097381834	-0.008221798	0.614356759	2.150808304	4.702812437	-1.582735413	3.488071034	-1.947165127	1.570712238	5.858070199	-2.877534657	10.84229787	1.064207498	-2.788559137	3.492256502	3.963818773	3.796134422	-4.449074231	2.993338888
High_Risk	-0.88467994	3.82086572	0.007354775	0.576268849	2.12662529	4.966397355	-1.936651767	3.184427738	-1.765805706	2.079491704	5.754903102	-2.963311762	10.26824294	1.955167918	-2.883487327	3.658793797	4.114544148	3.835657537	-3.998332026	2.701624243
Low_Risk	-0.584051726	4.16266325	-0.0204975	0.535436176	2.723494019	5.043258081	-1.435387895	3.895591019	-2.023700297	2.05466228	5.80619402	-1.157803586	10.71589922	1.526834695	-2.633807017	4.057804519	4.081557674	3.81344332	-3.989418517	2.781022539
High_Risk	-0.73851754	3.802939442	-0.019062825	0.967113525	2.084519666	5.01095395	-1.836165871	3.088340221	-2.287565162	2.416075444	5.768496451	-3.36547751	10.0870374	2.031940404	-3.249220602	3.725099087	3.80795144	3.65368022	-3.8972772	2.831905458
High_Risk	-0.675122279	4.149691709	-0.101089899	0.234811041	2.36957134	4.954633454	-1.779491326	2.983239799	-2.562935246	2.249563592	5.654577914	-3.682598024	10.73962728	2.368554738	-3.182326706	3.413200581	3.700649289	3.637108251	-3.967107554	1.991107734
High_Risk	-0.763321754	3.229119684	-0.036486548	0.07131893	4.339684564	4.726620828	-1.72012132	3.11459733	-1.904260363	2.154546004	5.766538795	-1.524366957	10.54703566	0.907802965	-3.520496343	4.122992685	3.681399724	3.636378749	-3.123909987	1.929164496
Low_Risk	-0.662182995	3.066027205	-0.003774676	-0.025639163	3.466904982	4.838056	-1.496299381	3.339933476	-1.830761138	2.004812172	5.768792848	-1.47048642	10.30554786	0.569791877	-3.3189861	4.306122833	3.62122862	3.739500097	-3.371653491	2.935540503
Low_Risk	-0.073131206	3.6300625	0.006617143	0.659087491	2.69970967	4.594531861	-0.723096114	3.728919719	-1.610801189	2.144425223	5.846585186	-0.986869846	10.49598142	1.484171713	-2.012324484	4.509259778	4.012685741	3.806546001	-3.599890903	3.119374611
High_Risk	-0.467216675	3.44944947	0.005719391	0.019922242	2.624128386	4.922634556	-1.348326652	3.65403299	-1.495737029	2.402545907	5.844854448	-2.469942889	9.760682794	0.863049443	-2.980710784	4.510299065	3.900163275	3.753594512	-3.267700546	2.221337987
High_Risk	-0.741626893	3.088683901	-0.022071684	0.766476089	2.85810198	4.618306041	-1.865889528	3.654275292	-1.292146493	1.901263726	5.839088678	-1.923017641	10.82049353	1.958146354	-3.102174067	4.075534421	3.839925278	3.682048512	-4.017136122	3.42456256
High_Risk	-0.596833148	4.083559443	-0.031190646	0.29354325	2.405162651	4.999101932	-1.558041132	3.663432273	-1.914337644	1.742952932	5.837869317	-2.803389354	10.51020453	1.399948579	-2.574054911	3.405037589	3.761231826	3.803410951	-4.141924477	2.960783183
High_Risk	-0.874608695	2.181838936	0.028167048	0.313511953	4.13293206	4.850790153	-1.605037578	3.389769527	-1.25459716	2.539965693	5.811131503	-0.607399927	10.66409173	1.153770515	-3.694132255	4.842218438	3.98524168	3.711186486	-2.32720459	2.508937749
Low_Risk	-0.446765022	3.980546071	-0.029673659	0.53342856	2.181801193	4.643594227	-1.510860422	3.361794563	-2.10383256	1.859721291	5.766735974	-2.359768974	10.3893645	1.695554034	-2.805721629	3.790325344	3.831309195	3.725915522	-4.35215176	2.848717702
High_Risk	-0.532645264	4.013042158	-0.004334802	0.512372554	2.286962081	4.657763067	-1.442464281	3.764879191	-1.886166653	1.999365154	5.812971736	-2.508280391	10.41296519	0.755201962	-2.630043685	3.89820138	3.892938028	3.833327213	-4.261807666	3.020078551
High_Risk	-0.740997313	3.864701737	-0.038605864	0.555906223	3.070729802	4.634050472	-1.774589706	2.918480127	-1.890697337	1.890592952	5.748765226	-2.467830992	10.81541436	1.002473619	-2.432787362	3.574396752	3.954172634	3.835737121	-4.620209988	3.008217588
High_Risk	-0.714747393	3.909606273	-0.002552485	0.265969523	3.023187685	5.043947166	-2.040993244	3.29750347	-1.721161461	2.031565885	5.743658726	-2.9890295	10.32470915	1.77997986	-3.237112067	3.561477933	3.896837339	3.763887637	-4.493141327	2.470870132
High_Risk	-0.437490872	3.530791983	0.054485353	0.625024275	3.487707389	4.728167129	-1.334822022	4.206071152	-1.152953937	1.731629999	5.919444309	0.088089246	10.5604456	0.609815698	-2.456359661	4.126358828	3.674047844	3.848722346	-3.212601604	3.758155719
High_Risk	-0.984437522	3.843503157	-0.010149672	0.574450721	3.339433216	5.075830722	-2.330764781	3.562526156	-2.155326439	2.123458441	5.778438456	-2.142750167	10.80749533	2.19666021	-3.424097073	3.488600044	3.91945714	3.833290078	-4.086494078	2.41006261
High_Risk	-0.80020471	3.773345307	0.022287154	0.662526664	2.621221802	5.104931479	-1.426486322	3.334215912	-2.301662876	2.07966908	5.79413525	-1.533788174	10.54036606	1.14957271	-2.379283863	3.984942489	4.074516286	3.896907014	-3.606920555	3.434641226
High_Risk	-0.452544084	3.598432139	0.000275971	1.012656062	2.614098858	4.968474963	-1.677943298	3.407984353	-1.856588733	1.955790178	5.804243118	-2.191533976	9.880235941	1.737936665	-2.97728522	4.016480686	3.728029215	3.730551308	-3.658897064	2.857530428
High_Risk	-0.799073446	3.847653517	-0.030090762	0.939319421	1.868704168	4.914333857	-1.785369522	3.399212521	-2.445278716	2.174149456	5.730228368	-3.87581028	10.75962036	1.960669122	-2.635777808	3.400795183	4.078225169	3.881552858	-4.371325427	2.714056349
High_Risk	-1.050815339	3.197714595	-0.046111324	-0.246088993	2.943095854	5.056982036	-2.393896424	3.228647627	-2.022380248	2.277957438	5.71161344	-2.449447279	10.03473779	1.425297561	-3.736653195	3.390943735	3.767808162	3.6480405	-3.564792066	2.141107918
High_Risk	-0.794826919	4.274802551	-0.052849464	0.523925623	2.235488758	5.203169986	-1.845698226	3.193552931	-2.378921709	2.211868291	5.680313021	-3.272521883	11.04756763	2.026990112	-2.401138071	3.096411073	4.096144345	3.846984273	-4.57281437	2.48588375
High_Risk	-1.246379406	3.793330489	-0.25581939	0.456263557	1.55360222	4.304982374	-2.996138263	1.241083808	-2.852633397	2.647183485	5.553346865	-6.595256273	11.68597612	2.631665115	-4.36714424	2.908563651	4.094422475	3.288019133	-3.723644587	1.401458554
High_Risk	-1.148193917	3.25085425	-0.087602882	-0.40219126	2.520107381	4.676193004	-2.31096026	3.278764541	-2.481471032	2.159850386	5.667297367	-4.401460818	10.84653603	1.664658073	-3.117549506	3.130724648	4.107944022	3.816099795	-4.287872371	1.838939119
Low_Risk	-0.652877989	3.277370483	-0.03327692	0.506334416	2.688839683	4.886030591	-1.457458146	3.483159023	-1.730449351	2.227437034	5.765014319	-1.695204977	10.36018737	1.133451512	-3.041922089	4.248356621	3.776672118	3.646652993	-3.400335616	2.724338492
High_Risk	-1.124960882	2.943712426	-0.055202706	0.501341204	1.866458266	4.643839237	-2.238619971	2.875262316	-2.289414157	2.206935026	5.77123247	-3.648169811	10.38585092	0.711730781	-3.081032106	3.328485982	3.839964727	3.74045217	-4.154251566	3.586492806
Low_Risk	-0.59437391	3.178472223	-0.01664835	0.487471627	2.942222363	4.217754846	-1.384354156	3.594449296	-1.51510818	1.745035978	5.8296219	-1.322060716	11.02812563	0.912585211	-2.495985204	4.201939183	3.89786854	3.811895338	-3.552592875	3.195346648
Low_Risk	-0.406778926	3.462769132	-0.048423876	0.456490339	2.081876884	4.518997221	-1.305352368	3.295154231	-2.088139581	2.16118222	5.754357572	-3.365026401	10.62011309	1.400282119	-2.805721277	4.019318413	4.104516031	3.769276749	-4.115074794	2.747525609
High_Risk	-0.682480876	3.738291364	-0.016445514	0.668696084	1.934224348	4.762091364	-1.78464501	3.435533222	-1.804881596	1.817374699	5.828380959	-2.742167957	10.77138985	1.115524006	-2.747131172	3.245074769	3.805579286	3.797920825	-3.939770411	3.234595711
Low_Risk	-0.73345764	3.570481225	-0.006753042	0.227910298	2.767735821	4.743717212	-1.630373885	3.613405672	-1.919385626	1.741478183	5.781349197	-1.382631843	10.66374394	1.499406402	-2.788782842	3.951240227	3.828761601	3.846583664	-3.525214684	2.934585037
Low_Risk	-0.761704334	3.418708441	-0.039674067	0.556189625	2.075144504	4.803587182	-1.703663456	3.048851364	-1.885541373	2.088960915	5.738618188	-2.849001302	10.55419664	2.010432418	-2.849566597	3.758224638	4.055563392	3.768000476	-4.016507346	3.119942052
High_Risk	-0.583671927	3.992152502	-0.092155106	0.055726611	1.805566156	4.518541763	-1.764654867	3.866020254	-2.698083168	1.739051448	5.730893696	-3.730140008	10.80721417	1.419245636	-2.569289836	2.806176901	3.536598273	3.783465424	-4.511575936	2.647163647
High_Risk	-0.567801339	3.581836851	-0.126447149	-0.284556479	2.267043547	4.429400422	-1.826022196	3.195511685	-2.475361301	2.436978287	5.671048894	-3.336300853	10.81300389	1.662466626	-3.189421092	3.745736751	4.037749621	3.646263178	-3.860157572	1.896767823
Low_Risk	-0.24891334	3.893348892	0.001240011	0.749558567	2.499020405	4.76320858	-1.071482363	3.833560525	-1.789704555	1.949140046	5.781839894	-1.329274528	10.51750183	0.676536642	-2.083400982	3.911467641	3.930384968	3.834623134	-3.882803758	3.266534741
High_Risk	-0.685115954	3.931959375	-0.005039537	0.72753755	2.855325711	5.378358085	-1.789929142	3.567052733	-1.824651707	1.935693049	5.771273935	-2.007299564	10.49496022	1.413478097	-2.50448301	3.24325693	3.899071971	3.840173011	-3.757956506	3.408456434
High_Risk	-0.742731971	4.19435013	0.030097226	0.796169788	2.64711083	4.730125161	-1.556662796	3.746607028	-1.722780254	2.066844324	5.879937324	-2.231326038	10.7719559	1.712103722	-2.395365874	3.74552131	4.151233766	3.901586561	-4.529854203	3.360637675
Low_Risk	-0.532211488	3.132872807	-0.037273597	0.065804075	3.073435277	4.539387557	-1.401720383	3.158453978	-1.771815569	2.242560923	5.75562455	-1.307369177	10.14477698	0.918626893	-3.054756569	4.392346087	3.816686054	3.661068344	-3.212217043	2.47109677
High_Risk	-0.825464582	3.365018517	-0.118548372	-0.332569816	2.279638739	4.857912776	-1.804514137	3.171852286	-2.535190689	2.02008684	5.735299988	-3.725558496	10.67283576	0.943771112	-3.168427828	3.456014246	3.779791987	3.657532667	-3.93165462	2.134072817
High_Risk	-0.401573322	4.154091676	0.000232227	0.81280987	2.345644469	4.667492442	-1.438462166	3.831954799	-1.809175373	1.670198428	5.839146181	-2.207656215	10.73103512	1.367349265	-2.062444339	3.619827009	3.986599266	3.867617469	-4.123883257	3.300121619
Low_Risk	-0.609315931	3.547689461	-0.024154016	0.138389701	2.573480488	4.799720943	-1.810817423	3.850687066	-2.07692561	1.620967288	5.784035598	-2.847429494	10.00892293	0.058960613	-2.753246317	3.434541171	3.61971264	3.799635049	-4.129104749	2.830325686
Low_Risk	-0.508194064	3.880568429	-0.045134413	0.143150872	2.586962314	4.432796296	-1.47541546	3.885219414	-1.812952818	2.013408812	5.821620873	-1.953985254	10.6192145	1.224840983	-2.567494215	3.930236476	3.830395937	3.756721195	-3.783572423	2.956948532
High_Risk	-0.3053717	3.947651163	-0.03638293	0.267724941	2.48215177	4.78808463	-1.282409822	3.71214098	-1.67694966	1.748849221	5.827579601	-1.66249621	10.81270458	1.039484012	-2.060863607	3.745785243	3.941541442	3.867572413	-3.750188181	3.123962318
High_Risk	-0.891479735	3.586481424	-0.050673941	0.377756804	1.883830334	4.786108426	-2.350052669	3.406271126	-2.250187882	2.066253881	5.79185687	-4.886100361	10.81401331	2.073476036	-3.604791068	3.717326144	4.159811884	3.780829285	-4.444877086	2.581155098
High_Risk	-1.07083818	3.713040685	-0.031941134	0.409952485	2.48576855	5.278274253	-2.332144601	2.856924773	-2.096253547	2.158214501	5.809458683	-3.568811077	10.77688895	1.46757134	-3.112336109	3.232642462	4.048586569	3.763575872	-4.004934149	2.695570005
Low_Risk	-0.319218861	3.361121916	0.002237846	0.413214673	2.810433927	4.686095009	-1.440625349	3.781085807	-1.746014197	2.034999572	5.840442085	-1.318517762	10.20935549	0.66886869	-2.874645554	4.210113211	3.798676089	3.72974194	-3.483796637	2.807740756
High_Risk	-0.759005891	3.449892177	-0.011927835	0.301692123	3.028849009	5.07192817	-1.676369019	3.512313328	-1.400888761	2.101921678	5.791967722	-0.548763725	10.27064078	1.433636404	-2.639021974	4.141436383	4.028745975	3.788569071	-3.456074921	2.816089363
High_Risk	-0.826340029	3.810709552	-0.059228161	0.20415413	2.697173652	4.726278125	-1.675221292	3.316065493	-1.555546417	2.168091247	5.808994892	-2.402172205	10.6448798	0.980373201	-3.034983165	4.144122228	3.782616373	3.636988309	-3.779358903	2.509255568
High_Risk	-0.703631861	3.724039653	0.014083207	0.81274074	3.091062921	5.097026408	-1.559469231	3.578649279	-1.732377062	2.173945028	5.77841308	-0.930455179	9.989241178	1.358237603	-2.947421378	3.99724448	3.877666618	3.757030655	-3.405128785	3.002908687
Low_Risk	-0.569153392	3.713017201	-0.005780944	0.485205963	2.479170111	4.565695679	-1.546062458	3.576579295	-1.931918431	1.750545931	5.765110534	-1.754142165	10.70273037	0.771154233	-2.442287435	3.520025896	3.8485963	3.829056002	-4.447885569	3.451546096
High_Risk	-0.413690215	3.314743175	-0.048934599	0.052013934	2.571892505	4.33948958	-1.371596721	3.551676995	-1.837951167	1.93920337	5.773729931	-1.907750154	10.74549964	1.379345478	-2.562104334	4.178484925	3.971418925	3.774033091	-3.73553963	2.759918895
Low_Risk	-0.366740916	3.527823917	-0.018706437	0.812827957	2.577814622	4.684822786	-1.431152736	3.626629594	-1.958129377	2.192409087	5.801999131	-1.85075527	10.34414463	1.24579364	-3.017386443	4.377422733	3.936605258	3.748502914	-3.659668579	2.628869977
Low_Risk	-0.545219709	3.771906142	-0.025344286	0.554871512	2.844804596	4.409063283	-1.574899255	3.587165583	-1.95021716	1.633251057	5.786348358	-1.394261609	10.52008153	-0.109370383	-2.760518697	3.727189836	3.80630203	3.779695898	-4.01867891	3.078604555
High_Risk	-0.684219394	3.661592334	-0.023121551	0.290570717	3.17927095	4.924362847	-1.708397401	3.327196291	-1.597301235	2.203962803	5.816059972	-2.009681897	10.32552735	1.052922565	-2.619001099	4.147750969	4.08133718	3.797164508	-3.511662707	2.768027421
Low_Risk	-0.309342124	3.385270459	-0.025670132	0.649052339	3.312029469	4.953499062	-1.076762354	3.735599744	-1.596030435	2.54900653	5.752421872	-1.004683792	10.35188699	1.03711195	-2.95529352	4.579670451	3.710818231	3.670836738	-2.683208902	2.506606575
High_Risk	-1.377799812	4.070934384	-0.265568732	0.083362509	1.991536621	3.741551796	-3.037432959	1.106838251	-2.751103946	2.305452036	5.623187317	-5.562672089	11.48553391	1.111273749	-4.511276782	2.984396424	4.091223734	3.46853824	-5.075854084	1.037999167
Low_Risk	-0.563535231	3.153503774	-0.016814362	0.241628999	2.970379138	4.424290859	-1.362364542	3.594009406	-1.823972458	2.099192119	5.786484743	-1.750014214	10.22202703	0.224106471	-3.078213974	4.129371843	3.861738001	3.683580811	-3.562395873	2.90694047
Low_Risk	-0.517214108	3.622651644	0.022674593	0.441893613	3.06228653	4.65008526	-1.372126167	3.502358345	-1.55223461	1.733979737	5.846266688	-1.951053033	10.6746051	1.141832362	-2.507377761	4.34756659	3.903896561	3.870247524	-3.936463616	3.167071548
Low_Risk	-0.675106939	3.968844974	0.026087771	0.52850693	3.243145794	5.08022525	-1.549377664	3.623988899	-2.05614768	1.979116917	5.782054846	-1.671518752	10.43208311	1.695682411	-2.829911002	3.872410429	3.864929578	3.847915457	-3.96318075	2.706130415
High_Risk	-0.746938096	4.241282682	-0.082852361	0.303001429	1.934475955	4.62256341	-1.786255153	2.991366783	-2.557678534	1.850646138	5.698914659	-4.110264058	10.85272549	1.869858218	-2.771694471	3.16729897	3.822449234	3.728168082	-4.769766053	2.637411236
Low_Risk	-0.38934014	3.072688145	-0.011044836	0.369970906	3.022110987	4.803951065	-1.285798941	3.375194822	-1.612695786	2.252016074	5.78659846	-1.156439724	10.37949929	1.046287094	-2.950602681	4.400569729	3.79342538	3.719953726	-3.018316198	2.931026926
Low_Risk	-0.468737181	3.943834886	0.00259877	0.332027141	2.637675924	4.769439458	-1.302288329	3.649146015	-1.680605539	1.963339003	5.826131772	-1.446067918	10.56659173	0.893285624	-1.978918013	3.922059488	4.006469149	3.853410403	-4.210093719	3.449487217
Low_Risk	-0.470074428	3.93839229	-0.01230002	0.637115439	2.685085441	4.458919102	-1.678377958	3.37595783	-2.050637335	1.506877267	5.821053539	-2.70822718	10.17085333	1.085363442	-3.036631844	3.44616477	3.695413519	3.775648038	-4.459730083	3.114769629
High_Risk	-0.955476056	3.84543639	-0.147142112	-0.09431813	1.954930694	4.895804701	-2.543700674	2.819361281	-2.692644956	2.48583936	5.542511934	-5.464024457	10.75751574	2.090917992	-3.920490481	2.711803898	3.75999937	3.665299574	-4.147328035	2.148579088
High_Risk	-0.534852403	4.11088061	-0.022029619	-0.032618051	2.998282532	4.835780866	-1.549435655	3.640675983	-1.643427717	1.973066135	5.759586281	-1.96879737	10.99258472	1.775472382	-2.486275086	3.924609756	3.94571857	3.849315781	-3.904635759	2.848611128
Low_Risk	-0.718115118	3.646544194	-0.045411865	0.058097312	2.348957186	4.611184082	-1.693111617	3.102292043	-2.347909266	1.805853634	5.708803528	-3.177664782	11.08796286	1.764206647	-2.956280467	3.436073363	3.868767511	3.79153262	-4.121181335	2.598861579
High_Risk	-0.809905002	3.635651628	-0.049265685	-0.023595645	2.811343314	4.881577271	-1.974321917	3.765227945	-2.046011097	1.867166121	5.754054581	-2.107648539	10.8296747	1.938388283	-3.236451185	3.577710889	3.865273947	3.698111979	-4.153763948	2.716662416
High_Risk	-0.957219325	3.522616882	-0.037869513	-0.046454314	1.749305401	4.519352395	-2.096272265	3.752370762	-2.522907936	1.962800016	5.77352061	-5.34840565	11.04787856	1.719079831	-2.946539296	3.280304963	3.898953434	3.918651309	-3.784396918	2.434888729
High_Risk	-0.644357264	4.02795023	-0.045030382	0.277282033	2.354976249	4.591108475	-1.800371751	3.415087298	-1.823904485	2.092903641	5.740645826	-2.68177707	10.7934999	1.452626302	-3.135929217	3.756360692	4.008924284	3.662776724	-4.036391333	2.939027037
High_Risk	-1.035888794	3.7072166	-0.097213189	-0.16683878	2.037322178	4.680047444	-2.255921306	3.199318106	-2.792953389	2.352097812	5.77083018	-6.131389991	11.21387374	2.583403344	-3.140664009	3.099111455	3.988707671	3.851324604	-3.898704816	1.788924587
High_Risk	-0.89157307	3.658245064	-0.101034006	0.943827585	1.935679885	4.414882915	-2.287508443	2.58225721	-1.951061056	2.127522872	5.764318271	-3.997062067	10.87739368	1.264957343	-3.427749876	3.504502305	3.929846417	3.560907759	-4.394398072	2.947870923
High_Risk	-0.817954329	3.513265856	-0.043828411	0.396007352	2.374622951	4.68213973	-1.713057146	3.374430828	-1.782772539	2.368703475	5.745701598	-2.134555371	10.67038764	0.951449756	-3.124071766	4.24729347	3.798867079	3.641244051	-4.157464444	2.731156829
High_Risk	-0.782435028	3.680679114	-0.063338017	0.051181278	3.357919446	4.869448683	-2.001589994	3.146614356	-1.715936602	2.243790314	5.746921373	-2.595842596	10.91760458	0.674020415	-2.842606751	3.783660226	3.819767782	3.695313415	-4.328298272	2.770224972
High_Risk	-0.887037883	3.748130566	-0.065898399	0.507251407	2.618299721	5.102279112	-2.025442904	3.237627923	-1.850607008	2.047214023	5.74170646	-2.964785582	10.52357009	1.719165764	-3.395075668	3.477728421	3.525233953	3.716017038	-3.815132735	2.497089652
High_Risk	-0.732834155	3.761058504	0.042734944	0.253191532	3.441070229	4.927662507	-1.732141669	3.45377153	-1.299891954	1.768554723	5.836585905	-1.579454852	10.16007515	0.360070993	-3.232657508	3.914258287	3.542248851	3.79043077	-3.479523659	2.965346655
Low_Risk	-0.688980209	3.007668366	0.015731341	0.16882474	3.78088585	4.910281062	-1.779423794	3.462490948	-1.199426802	2.490235639	5.839653067	-1.033547068	10.07534919	0.663253635	-3.460355669	4.406460231	3.696592897	3.686732545	-2.410801585	2.420574846
Low_Risk	-0.657597747	3.398339141	-0.086915664	-0.030726384	1.839594218	4.36291128	-1.747072898	3.176980417	-2.330918821	2.08161322	5.724488888	-4.521650342	10.43384225	1.216581455	-3.228431202	3.700576915	4.112885104	3.664435693	-4.281861879	2.324618067
High_Risk	-0.776707117	4.032544676	-0.046374777	0.111016352	2.788276102	5.29560752	-1.883302762	3.392622403	-1.91199285	2.19603819	5.792706835	-2.775472695	10.67648019	1.753746596	-2.809514763	3.648233733	3.848250623	3.811037319	-4.170916507	2.766483601
High_Risk	-0.335912978	4.061930127	0.018050573	0.349569068	2.531329221	4.657848753	-1.396665755	3.705682927	-1.757476137	2.041634237	5.839303782	-2.25402869	10.44087941	1.187665384	-2.280595718	3.485812595	3.906571978	3.909679693	-4.001899338	3.476754556
Low_Risk	-0.832989453	3.379785097	-0.01686564	0.305003204	2.500373965	4.538480657	-1.844714457	3.617163754	-2.034997649	1.992956229	5.753120422	-2.541667021	10.24778323	1.043473042	-3.467427615	3.742789145	3.902880748	3.63008359	-4.100989192	2.98278921
Low_Risk	-0.329999988	3.524236058	-0.003139422	0.639170723	2.509983385	4.532669555	-1.13222706	3.814692053	-1.914474905	2.111339682	5.814924161	-1.935421269	10.38933663	1.088932969	-2.535690996	4.267875746	3.955424964	3.756283434	-3.809135591	2.894946937
Low_Risk	-0.660677986	3.653950396	0.05451726	0.906314645	2.468603084	4.771633875	-1.585248716	3.778942982	-1.575999824	2.056947435	5.833355201	-1.884166558	10.14115511	1.265183464	-2.651954375	3.789480239	4.023564367	3.845023335	-4.340308432	3.496003803
Low_Risk	-0.5269946	3.188338363	-0.011371269	0.254382656	2.70724517	4.775147314	-1.569744882	3.579417439	-2.017559479	2.047033686	5.798181741	-2.620535118	10.55269105	1.115470096	-3.352997772	4.348406845	3.774668263	3.736567914	-3.83780375	2.732115405
Low_Risk	-0.447108578	2.900013734	0.007069679	0.617940736	3.813386379	4.675344551	-1.268907042	3.798445439	-1.644733555	2.201121098	5.790095766	0.056902472	10.06591629	0.782323867	-3.265022796	4.836298306	3.789929025	3.654625743	-2.340757767	2.596508358
High_Risk	-0.801053942	3.027682923	-0.060295565	0.272679019	3.139483062	4.953775338	-2.100133331	3.192089113	-1.831547275	2.343794476	5.771684919	-2.923261813	9.970281975	0.709282389	-3.845057136	3.717086401	3.506617578	3.629073251	-3.140007397	2.236946355
Low_Risk	-0.376164263	3.889888227	0.038081853	0.679101111	3.166582976	4.930794525	-1.113010409	3.736603508	-1.43481457	2.250167497	5.84188942	-0.775847474	10.30626708	1.229139996	-2.936854305	4.457041176	3.826948432	3.775241849	-3.201551526	3.09401533
Low_Risk	-0.555725076	3.205617876	-0.136711526	-0.332844079	2.268158245	4.155224483	-1.57789457	2.710275729	-2.261256888	2.268223579	5.666371358	-3.101551803	10.71634768	1.263534267	-3.009898385	3.961231457	4.010877187	3.686188037	-3.936287377	2.126465514
High_Risk	-0.928163868	3.891044766	-0.044439468	0.095135686	1.985357318	4.840059166	-1.925996694	3.508566791	-2.601273642	1.94473116	5.763157447	-3.396937344	10.59351109	1.709327331	-3.04747901	3.364202327	3.994645966	3.752133796	-4.173657478	2.730825711
High_Risk	-0.645405841	3.527909812	-0.043671125	0.108359592	3.993737728	5.010273809	-1.672767544	2.934318642	-1.912167835	2.42655204	5.692492834	-2.279081342	10.03477871	1.697035818	-3.631817607	3.990395413	3.536802104	3.551608296	-2.84177421	1.86242065
Low_Risk	-0.711474129	3.802502334	-0.035982674	0.430851941	2.165242201	4.584506028	-1.680923619	3.208120217	-2.287034705	1.832881762	5.783235375	-2.694710001	10.71995993	1.542408521	-2.96128438	3.690784964	3.908257261	3.75484333	-3.980044992	2.902831067
High_Risk	-0.909939898	3.93663262	0.053231348	0.215879739	3.06287421	4.850392632	-1.954947144	4.60450489	-1.959950066	1.878129848	5.87720068	-1.93554003	10.52774801	1.920271928	-3.09302275	3.324676574	3.994764498	3.908989914	-3.870100087	2.900555737
High_Risk	-0.77646777	3.313087027	-0.016490254	0.425081215	4.053831857	5.132290181	-1.772786755	2.826757352	-1.508860175	2.373725729	5.75709913	-1.999796864	10.25535281	1.252402774	-3.507323979	4.168440201	3.747288661	3.659374509	-3.772622359	2.696980915
Low_Risk	-0.55275343	3.01874464	0.009580568	0.464883374	3.056430156	4.56741073	-1.659995513	3.546408379	-1.262268745	1.870533876	5.83469238	-0.908807003	10.65546832	0.905797823	-3.118865802	4.36478958	3.777746562	3.791507277	-3.383693874	3.386953058
Low_Risk	-0.418444988	2.956240134	0.01112781	0.671716101	3.550953231	4.796317741	-1.146007994	3.17764972	-1.731529029	2.777121562	5.741247258	-1.230314916	9.826281323	0.786651496	-3.484108798	4.88659789	3.849136786	3.603214559	-2.416301565	2.533921297
Low_Risk	-0.677970668	3.41525798	0.017125384	0.701404064	3.456743129	4.545542513	-1.505268845	3.626414378	-1.589288021	2.13097801	5.800410674	-1.129185004	10.23318594	0.882274943	-3.378381977	4.304157054	3.854376361	3.708349171	-3.479392411	2.762499212
Low_Risk	-0.243389002	3.503896229	-0.005274979	0.704752222	3.350216411	4.676823801	-0.941505283	3.31110804	-1.573834477	2.340701672	5.73848688	-0.694984262	10.35007857	0.880193197	-2.452405841	4.390370012	3.881095921	3.747404262	-3.286587562	2.948765279
Low_Risk	-0.743215971	2.926333621	-0.009289176	0.439143824	2.996554163	4.727717856	-1.52169099	3.300288234	-1.789555838	2.54504746	5.752166598	-1.168867278	9.797633496	0.975716171	-3.422803457	4.36834395	3.923087975	3.6095912	-3.379204951	2.692164307
Low_Risk	-0.909450951	3.506099337	8.84E-05	0.376406741	2.875292547	4.938909639	-1.743174019	3.592721864	-1.7263504	2.267434794	5.785624434	-1.499891743	10.5148393	1.842042893	-3.39725062	4.0050271	3.72579399	3.692976657	-3.383501385	3.555515538
High_Risk	-0.582883226	4.279803138	0.001049733	0.399808835	2.584557662	4.761801578	-1.545300502	3.606686457	-1.970544936	1.831498686	5.810205795	-1.799609076	10.60871796	1.22340494	-1.948009289	3.349505489	4.023512706	3.935075363	-4.480523083	3.057160734
Low_Risk	-0.633231829	3.143797571	-0.020431354	0.495642669	2.583516515	4.507303842	-1.564251355	3.521144383	-1.686927275	1.946510852	5.822050347	-2.063173749	10.395662	0.584628315	-3.080434901	4.186537218	3.8697104	3.669705814	-3.766324314	2.885121569
Low_Risk	-0.576744621	3.085783284	0.007717427	0.82335015	2.725114818	4.68147873	-1.411379878	3.780878065	-1.770442642	2.195621393	5.80478793	-1.322496598	10.21685926	1.064495025	-3.068990342	4.437972905	3.848686919	3.693941367	-3.388828434	2.931096603
Low_Risk	-0.910265594	4.282511483	-0.070408087	0.190073201	2.440522334	4.686060193	-1.999897279	2.917463406	-1.959429929	2.246375507	5.716929005	-3.70707828	10.6883492	1.718008716	-3.272078322	4.068405939	3.979237867	3.660270926	-4.403278443	2.537968132
High_Risk	-0.568266298	4.071981921	-0.028891388	0.561832302	2.258832594	4.757844721	-1.304400972	3.061802142	-2.292191035	1.826323149	5.785952231	-2.590367755	10.58167141	0.069368256	-2.262948462	3.822417485	3.70096915	3.809008141	-4.514613599	2.722118401
Low_Risk	-0.661110941	3.116879984	-0.018934889	0.161806569	3.272764988	4.734852176	-1.420818313	3.577014854	-1.32922462	2.119069862	5.850032943	-0.718236997	10.55144201	0.739759018	-2.813093421	4.458041097	3.947095179	3.714774572	-3.338115305	3.05403956
High_Risk	-0.404305751	3.387895183	0.018079753	0.354381963	4.268836051	5.169594597	-1.260438338	4.1041788	-1.347762458	2.601983105	5.802060872	0.159341914	10.12228066	1.321290373	-2.944432746	4.89196976	3.718949639	3.741093484	-2.310292421	2.539456225
Low_Risk	-0.641528785	3.220825214	-0.002218176	0.155605346	3.120903925	4.819162911	-1.619887394	3.592621122	-1.697283476	2.015381447	5.770047506	-0.984915983	10.22963707	1.07754126	-3.148230456	4.27378321	3.807068251	3.679827841	-3.362198154	2.79264978
High_Risk	-0.617230705	3.866769239	0.063171854	0.882674274	3.332126576	4.98569321	-1.419709625	3.913926862	-1.526956574	2.12004891	5.868106448	-1.287393183	10.71570073	0.934404519	-2.961555093	4.363772242	3.988044227	3.858364354	-3.508402045	2.841004879
Low_Risk	-0.641597662	3.841908436	-0.022932306	0.498359324	2.798857939	5.018180232	-1.438343461	3.420584995	-2.060404824	1.808669241	5.785776448	-1.828471884	10.65518741	1.494494978	-2.550915921	3.780232787	3.860844566	3.779539959	-3.766519404	2.619291933
Low_Risk	-0.367189547	3.676352441	0.001554537	0.509164789	3.202787285	4.834998757	-1.256316362	3.970340191	-1.43418199	2.116395203	5.816272243	-0.578295555	10.47242115	0.614094221	-2.638006788	4.288278301	3.873523866	3.819736788	-3.334744357	2.911527722
Low_Risk	-0.717849756	4.150510185	0.014046666	0.500830815	2.831047888	4.553708686	-1.512415435	3.59569408	-1.921091161	1.642282436	5.827588347	-1.659722914	11.23760553	1.628379907	-2.366538164	3.903000318	3.816316407	3.932232293	-3.726175314	3.045025755
High_Risk	-1.130902252	3.310500476	-0.01247216	-0.415759451	2.860126518	4.811441648	-2.326556076	3.396436887	-2.542644806	2.142767966	5.729665662	-3.989778711	10.55573593	1.412037023	-3.828814764	3.134374151	3.62454573	3.726489756	-3.698619088	2.002365982
Low_Risk	-0.707061478	3.802416356	0.00516459	0.382376838	2.610792641	4.613453497	-1.50965731	3.642252489	-1.926012705	1.842081908	5.815589188	-2.266509591	10.73289845	2.040092882	-2.759571384	3.709709734	3.968700374	3.848569425	-4.109477269	2.975069812
High_Risk	-0.496570296	3.645412759	-0.003182016	0.867803983	3.192091289	4.658496254	-1.516920586	3.891665854	-2.210556448	2.364417068	5.863891809	-1.50308202	10.36103945	1.359599922	-2.957815895	4.10447048	3.92250317	3.745032429	-3.445910013	2.61647589
High_Risk	-0.487889414	3.466382404	0.008380575	0.612510796	2.82074839	4.702824849	-1.205696738	3.569957408	-1.136713921	1.888403023	5.8969905	-1.207984181	10.77859425	1.505254621	-2.50373965	4.545555997	3.962516236	3.76555423	-3.565582349	3.509260916
High_Risk	-0.921332787	3.824793351	-0.041658703	0.655275865	1.493228123	4.910638714	-1.931826732	2.823627102	-2.189539812	2.281606797	5.73731366	-4.719775014	10.33939473	2.491414552	-2.832251296	3.415138411	4.176598899	3.748442598	-4.972170964	2.95722313
Low_Risk	-0.879078036	3.852948955	-0.06801756	0.008630866	1.96325984	4.512887433	-1.953214275	3.329306681	-2.437904753	1.923623421	5.715526045	-4.125904073	10.87629707	1.948971429	-3.218133834	3.517041152	4.094536137	3.744898822	-4.565199572	2.581710951
Low_Risk	-0.4151326	3.251139672	-0.031837457	-0.047037201	3.029490554	4.69347865	-1.191087629	3.529259661	-1.743676907	1.967413548	5.769113241	-1.318766742	10.06486303	0.202060146	-3.135182283	4.355774706	3.714678638	3.734095332	-3.608577544	2.757820585
Low_Risk	-0.521150356	3.737586061	-0.000769589	0.87405055	2.046115445	4.758772521	-1.409855628	3.697398623	-2.066036716	1.991467881	5.786347346	-2.19600652	10.80036066	1.180235213	-2.466712951	3.788260747	4.018939828	3.83436187	-4.226573807	3.222057493
Low_Risk	-0.724236755	3.263268995	-0.026956696	0.483456449	2.654917984	4.567537791	-1.674965297	3.365081079	-1.509150377	1.932088533	5.796198964	-1.724887098	10.67011854	1.179302895	-3.049158607	4.063447718	3.928385533	3.748174358	-3.879260471	3.301721111
High_Risk	-0.565458361	4.009390505	0.005415807	0.754702996	3.115228209	4.979805013	-1.480827809	3.388160366	-1.482764957	2.218579336	5.83497299	-1.494627219	10.62653537	1.595705042	-2.72063468	3.98216152	3.918373266	3.765790948	-3.725858842	3.494896063
Low_Risk	-0.507574112	3.315813684	-0.006448502	0.875571604	2.767908319	4.763841819	-1.482671045	3.565969717	-1.587911167	2.295512887	5.787955641	-0.83979288	10.60942793	1.980963414	-3.042328177	4.493418463	4.048255267	3.72473618	-3.379933875	2.795373587
High_Risk	-0.651827779	3.526519034	0.023203093	0.701478235	2.777669908	4.64373609	-1.433003611	4.287473711	-1.163137199	1.793266245	5.848863717	-0.259329187	10.94061188	0.661752462	-2.282390515	4.026361427	3.898872776	3.853868008	-3.327186329	3.322403987
Low_Risk	-0.428203929	3.679051854	-0.018045236	0.394014671	2.488009855	4.624604457	-1.409796061	3.345444432	-1.844662897	2.055673285	5.800562562	-2.295903457	10.38139261	1.008863924	-2.449808209	3.886270399	3.889531494	3.785726529	-4.189511734	2.787369984
High_Risk	-0.895686096	3.962440988	-0.03282473	0.299196165	1.836494857	4.920305385	-1.756056324	3.586186723	-2.513152148	1.778056619	5.777275013	-3.205085339	10.99658077	1.728585493	-2.365997874	3.153849695	4.0900242	3.875421949	-4.623648736	2.582913959
Low_Risk	-0.513034613	3.752668874	0.002217306	0.522934375	3.406117946	4.71573063	-1.475497	3.603512925	-1.441415599	2.019985114	5.83542048	-0.628588076	10.58948876	1.150304107	-2.779594214	4.329681498	3.998711136	3.774576318	-3.708322221	3.268156792
Low_Risk	-0.221280791	3.569844503	0.002672649	0.470776179	3.574195332	4.689726295	-0.880993685	3.248503619	-1.417842749	2.234545971	5.81274183	-0.607062831	10.1023965	0.858540992	-2.361864685	4.457204863	3.786594591	3.779985133	-3.124367909	2.891687394
High_Risk	-0.781678809	3.276556155	-0.055240768	-0.138714817	2.551237444	4.804912615	-1.873811612	3.135648387	-2.525059094	2.043501421	5.687690773	-3.330926044	10.23063522	1.095584337	-3.298771023	3.380317046	3.984608887	3.720782058	-4.342354417	2.205363956
High_Risk	-0.723149282	3.11338198	-0.005667525	0.551073229	2.944706071	4.658823466	-1.746474846	3.275240555	-2.154677196	1.946198262	5.749647735	-2.423838439	10.12152141	0.929277897	-3.418874487	3.937838715	3.689604187	3.721686138	-3.462272265	2.525205081
High_Risk	-0.633825046	4.380580668	0.009597269	1.313994766	1.884928315	5.053693902	-1.555742757	3.181096128	-1.831601234	2.258232866	5.789702758	-2.355217603	10.49922404	1.861829159	-2.266576847	3.302447246	4.033556582	3.825401681	-4.197063892	3.397150499
High_Risk	-0.675492469	4.866249374	-0.03655053	0.399649639	1.516537177	4.387308099	-1.780084918	3.471300162	-2.342521083	2.15712416	5.798723381	-4.78043305	10.5404465	2.024086839	-2.624738529	3.36710027	4.049596741	3.806660205	-3.782488125	2.500104941
Low_Risk	-0.745803953	2.948092204	-0.049720503	0.345691094	2.924727475	4.553616153	-1.434958606	2.691966316	-1.923018621	2.587193617	5.687212396	-1.720917923	9.984087779	0.743346995	-3.473238749	4.452806052	3.761466864	3.569747699	-3.134564169	2.613510857
Low_Risk	-0.440910751	3.960171709	-0.024260812	0.564306739	2.161265008	4.445394182	-1.396818346	3.236908332	-2.070481994	1.731415402	5.767667452	-2.942384131	10.52305183	0.487138576	-2.286649968	3.470050143	3.878360845	3.861329342	-4.533616567	3.225555119
Low_Risk	-0.462289087	3.249978045	-0.02318636	0.551089905	2.659556816	4.458505535	-1.249134619	3.561437678	-1.965344949	2.034660801	5.86030076	-1.549321228	10.5965393	0.539888888	-2.378356173	4.083141096	3.895577673	3.794021375	-3.617952193	2.913401727
High_Risk	-0.974344005	3.293081447	-0.008687615	0.489083409	2.385438668	4.730852706	-2.073712511	2.952331021	-2.117422176	2.042824127	5.742302505	-3.502025641	10.3625852	1.676225322	-3.313315168	3.552485926	3.964257257	3.779792157	-4.568779203	2.758072609
Low_Risk	-0.320051608	3.607651827	-0.005428045	0.550871057	2.656979265	4.592453865	-1.061890385	3.709998636	-1.717058309	1.759919259	5.814471243	-0.960926534	10.81992731	0.716217877	-2.025515572	3.887160609	3.823864443	3.843730955	-3.779234378	3.540357975
High_Risk	-0.671535582	3.760639665	-0.031967806	1.380698775	2.09885395	4.516185691	-1.901350253	3.059816741	-2.116650814	2.198852345	5.772485111	-3.991508416	10.3704826	1.995209227	-3.448278543	3.722190127	3.800305625	3.693969633	-3.519405077	2.564055773
High_Risk	-0.754797132	3.545688753	0.001312126	0.277726554	3.095712047	4.841511887	-1.797762595	3.715120273	-1.669322754	1.887590796	5.821516675	-1.865011262	10.83005011	1.377350107	-3.279971245	4.109191718	4.014578288	3.772997525	-4.088658532	2.977934925
Low_Risk	-0.480648281	3.32265127	-0.028313374	0.39556789	2.493115607	4.498521867	-1.413068139	3.347901922	-1.914791535	2.185307503	5.783188492	-2.312018876	10.33118574	1.262319792	-3.166265421	4.362699247	4.083770895	3.687238965	-3.788354195	2.613136794
High_Risk	-1.009147376	3.73102415	-0.05417657	0.220148658	2.176572913	4.519551635	-2.293194396	3.156932279	-2.33653181	1.876641002	5.711544595	-4.318569929	11.13067481	1.641114327	-3.26418289	3.005255047	4.062549472	3.785471728	-4.700155558	2.971245935
High_Risk	-0.695028762	4.164018544	0.016271721	0.64113941	3.472368963	5.361319263	-1.479412989	3.428303778	-1.592436406	2.60090731	5.794996481	-1.009202392	10.43111318	2.095883304	-2.780957095	4.160676372	3.880184127	3.770986099	-3.524854833	3.330395658
High_Risk	-0.567506547	3.806035815	0.015302889	0.625103826	2.377531331	4.824014249	-1.5296011	3.622508994	-1.650707302	1.884824615	5.807325107	-1.871915654	10.68778474	0.914680168	-2.595156289	3.926784279	4.033774437	3.886078513	-3.998807994	3.441480346
Low_Risk	-0.66885749	3.609743512	-0.006968581	0.655775653	2.070014294	4.564172738	-1.446606934	3.658865788	-1.715843951	2.120139844	5.788980559	-2.250693612	10.60652148	0.921807679	-2.874733037	4.100226139	3.985717887	3.742624034	-3.82148936	3.138517851
High_Risk	-0.789511181	3.135240884	-0.033654058	0.506657737	2.346904769	4.582458279	-1.783507723	3.321480949	-1.822483669	2.264876436	5.796641001	-2.925963718	10.57299741	1.064310927	-3.269295808	3.927729228	3.853468765	3.691808464	-3.999027859	2.974826802
High_Risk	-0.712852692	3.822316979	0.019135017	1.41537281	2.869821581	5.015366933	-1.675060894	3.278673754	-1.895744949	2.207374396	5.778343121	-2.077449721	10.29248072	2.200993797	-3.168441746	4.081522955	3.811314227	3.793641132	-3.308723961	2.95809406
Low_Risk	-0.836339553	3.114071418	-0.057535844	-0.006098441	3.225230462	4.868343104	-1.758087414	2.798260921	-1.6412229	2.205027679	5.72434699	-2.055496573	10.25535559	0.297242424	-3.706652603	4.264712336	3.585820139	3.608336592	-3.531199546	2.201740668
Low_Risk	-0.474427654	3.273771867	-0.035382133	0.434089983	2.728714302	4.40336516	-1.304175273	3.390202969	-1.876318913	2.263436384	5.756729699	-1.825950143	10.31226821	1.284652967	-2.93501334	4.2960875	3.978109189	3.720750137	-3.549888518	2.412572342
Low_Risk	-0.530690301	3.529058737	0.013278564	0.667648884	2.681556065	5.310267968	-1.276024049	4.091907827	-1.544633227	2.636392714	5.798721219	-0.443440774	10.29516659	1.926577945	-2.34421859	4.401293916	3.944029214	3.825712582	-3.347382729	3.210239623
Low_Risk	-0.381373328	3.582648381	-0.011978595	0.474652272	3.26875875	4.838270433	-1.403217303	3.785016027	-1.848305298	2.072846566	5.807485885	-1.576370425	10.3448668	0.651802001	-2.737809131	3.988305564	3.807005303	3.753969188	-3.268563936	2.703325773
High_Risk	-0.630487958	3.065550992	-0.054369985	0.21099166	2.52884337	4.658419359	-1.75172435	3.630341062	-1.853462507	2.136094021	5.74728656	-1.793759633	10.53128743	1.332726281	-3.367553466	4.226845031	3.873727872	3.640384952	-3.598388002	2.693198686
High_Risk	-0.693865389	3.565310672	0.01282365	1.199164853	2.231882892	4.870023559	-1.643939852	3.138009598	-1.907517661	2.217461067	5.77217624	-1.611006095	10.78016289	1.974266624	-2.911388499	3.992187048	4.031630684	3.818971475	-3.983183162	3.255645841
Low_Risk	-0.737312849	3.338391621	-0.05381262	0.219445001	2.30488862	4.58112842	-1.421956738	3.146710284	-1.836162098	2.107648805	5.748732133	-1.557138075	10.92124465	0.892308161	-2.684448184	4.220344812	3.895306234	3.753055638	-3.637786419	2.791404434
Low_Risk	-0.207358774	4.457449089	0.027352768	0.987009164	2.277883865	4.401639112	-1.074348822	3.955349988	-1.841559786	1.702260548	5.832799775	-1.749576625	10.67110337	1.091559783	-2.055780244	3.624663496	3.933630867	3.882593248	-4.347649051	3.496452981
High_Risk	-0.488193314	4.026950715	-0.062596484	1.035516439	2.427991725	5.047623041	-1.453116693	3.289001152	-2.111415523	2.107197678	5.803554496	-2.672265914	10.61393595	1.366238709	-2.359591729	3.865911265	3.989781316	3.807667928	-3.79012071	2.620153334
Low_Risk	-0.521965844	3.760421828	-0.001009572	0.522429523	2.496702429	4.436977246	-1.293716225	3.581843107	-2.05506594	1.711459799	5.828050004	-1.94278633	10.54027255	1.220416496	-2.465243343	3.80228808	3.940780867	3.820439017	-3.909130597	3.154265528
High_Risk	-1.001429577	4.063213883	-0.030401113	0.16703079	1.850247357	4.823054914	-1.803321631	2.329375459	-2.595785625	2.208013181	5.699737706	-3.778618115	10.75878329	2.31100099	-2.625590737	3.151081985	4.020315539	3.844557347	-4.829967506	2.943510387
Low_Risk	-0.611099939	2.763056121	0.009084589	0.652473295	3.539551159	4.531687302	-1.450913595	3.812249585	-1.553959163	2.252770105	5.813501309	-0.383946376	10.29061912	0.413662074	-3.411220388	4.528447212	3.72435304	3.630481522	-3.218742108	2.496638082
Low_Risk	-0.340900121	4.237057259	0.008724542	0.427091899	3.007256328	4.682877666	-1.27433411	3.395449203	-1.966547683	1.79558968	5.810591058	-2.142880415	10.53553454	0.634068607	-2.087007339	3.493740432	3.7785101	3.927565127	-4.511491898	3.049911143
Low_Risk	-0.474484898	4.270431753	-0.046899128	0.264997273	2.133953546	4.981336749	-1.247311973	3.306309375	-2.432822111	1.725666121	5.757880068	-3.318823165	10.34669623	1.465022681	-2.278799124	3.313973917	3.920842575	3.826184175	-4.367670441	2.813776177
Low_Risk	-0.3938909	4.043166905	0.00101236	0.70031396	2.971294033	4.692770201	-1.295474315	3.965029802	-1.573121663	2.022459734	5.845109903	-0.7178353	10.44100059	1.277322903	-2.270142215	4.265918055	3.931164527	3.811861565	-3.351705217	3.176794623
High_Risk	-0.74478328	3.925763426	-0.054891476	0.877387038	2.398290274	4.732201684	-2.106972391	2.999543219	-1.993136678	2.098050395	5.72287053	-3.890696421	10.66050681	1.779877757	-3.249050627	3.700027128	3.974540499	3.749848245	-3.892056755	2.709572048
Low_Risk	-0.591910606	3.747798286	0.026645165	0.78927492	2.969683844	4.633631464	-1.462357825	3.881704114	-1.590529641	1.599490721	5.868466386	-1.548494305	10.44165502	0.436913215	-2.896642526	3.897341489	3.784017793	3.850467849	-3.796019311	3.402855449
Low_Risk	-0.297737331	4.175860574	-0.028834351	0.946837301	2.053114374	4.428432463	-1.205232857	3.564527571	-1.923898433	2.139368465	5.795539394	-2.025759724	10.91881793	1.46557247	-2.124880175	3.814528064	3.896191321	3.808653493	-4.208408247	3.191047452
High_Risk	-0.865583506	3.865697246	-0.032550749	0.424590546	2.227921333	4.992884103	-1.755366131	2.838592031	-2.053686459	2.226506063	5.755079968	-2.544028256	10.2781683	1.89698739	-3.045718608	3.771742319	3.95233296	3.726204884	-3.954628668	2.833973332
Low_Risk	-0.814786292	3.732553036	-0.018476833	0.624768921	2.154109845	4.872181472	-1.698917365	3.015025138	-2.041693109	2.459050406	5.741377236	-2.365733227	10.42743517	1.478642794	-3.057258793	3.782199574	3.98579739	3.720172356	-3.973226976	3.021438457
Low_Risk	-0.692162372	3.392252292	0.025141575	0.380704956	2.818288218	5.039795651	-1.576041699	3.84407271	-1.82309479	1.789856432	5.791227492	-1.266846605	10.46802992	0.786499754	-2.974711529	4.134386307	3.710231889	3.818712096	-3.564842761	2.891772084
High_Risk	-0.550959579	3.545641411	0.008639571	1.038551138	2.96180152	4.792690819	-1.366750996	3.954674044	-1.49111556	1.85189979	5.842670944	-0.889905388	10.64717429	0.428031413	-2.622380485	4.101059392	3.66501288	3.734273401	-3.613110942	3.43077765
High_Risk	-0.639225919	3.821760527	-0.027136401	0.65360699	2.462576583	4.840252624	-1.840435433	3.291822464	-1.456891901	2.02721851	5.801326067	-2.5436094	10.80243108	1.962491972	-3.021687067	3.726828959	3.961292831	3.712931925	-4.405898382	3.166671872
High_Risk	-0.516327156	3.559378439	-0.008498429	0.931860881	2.245965506	4.495576477	-1.46819665	3.765412897	-1.79392	2.053333962	5.837413448	-2.460699199	10.37166648	1.533486467	-2.882288983	4.021214026	4.009924104	3.760431191	-4.125301454	2.766067974
Low_Risk	-0.594602489	3.505518673	-0.030916562	0.384663195	2.683247239	4.706625445	-1.50301522	3.35827942	-1.722383956	1.702663728	5.818792426	-2.124084621	10.23969564	0.75899117	-2.933947297	3.998726085	3.720219393	3.712957273	-3.740476864	2.738538211
Low_Risk	-0.244205207	3.958294885	-0.000932386	0.894950085	3.185795873	4.655270025	-0.70741308	3.673398977	-1.767571538	2.209226794	5.829366365	-0.624644197	10.56160697	1.555347655	-2.005112068	4.81416578	4.088611575	3.823380679	-3.27716066	3.072370196
Low_Risk	-0.691117723	3.271909564	-0.036467317	0.282268985	2.609882221	4.546617357	-1.681521838	3.330441462	-1.971409772	2.030391294	5.750451422	-2.54569904	10.42099189	0.275332321	-3.247480289	3.838754204	3.707405943	3.684587194	-3.93403857	2.737618422
Low_Risk	-0.534094486	3.188567191	-0.016249527	0.309302005	2.60683393	4.396652936	-1.414351812	3.645634917	-1.608223716	2.010523318	5.735360674	-1.896294263	10.66362673	0.593372685	-2.931350681	4.12812373	3.877757715	3.767549178	-3.824133229	3.133625502
Low_Risk	-0.244220011	3.520615176	-0.032415792	0.541780928	2.216118764	4.50877438	-1.00341842	3.340760892	-2.120605883	2.028027533	5.784392339	-3.236614112	10.32349714	0.80885262	-2.455353044	4.020386861	4.021825604	3.792627442	-4.106290373	2.819523166
High_Risk	-0.84381579	3.747969983	-0.088374966	0.138269489	2.43783973	4.788291987	-2.144275316	2.518666651	-2.067618143	2.272080713	5.688063722	-4.574598405	10.40456391	1.62638497	-3.37199625	3.379572796	3.720628866	3.633058866	-4.277792802	1.971247721
High_Risk	-0.452455828	4.231077029	0.02216921	0.62621965	3.006719647	5.206101593	-1.722023101	3.399631655	-1.709503037	1.924765496	5.772476005	-2.055963134	10.47383412	3.155347314	-2.828250819	3.592602994	3.958667267	3.875732398	-3.839961475	2.82045902
High_Risk	-0.93104016	3.482223758	-0.057824196	-0.177689888	2.675192893	4.389875237	-2.23138234	3.083741922	-1.920355098	1.929989386	5.770499683	-3.365676579	11.27141052	1.054210588	-3.055602581	3.405268785	3.953915637	3.8297442	-4.45816847	2.750747534
Low_Risk	-0.889075229	3.578285021	0.034569999	0.491152114	3.154102224	5.257698143	-1.326827303	3.388385192	-1.966391776	2.334817476	5.774007477	-0.495575683	10.1242285	1.711942357	-2.558631748	4.403089493	4.024740172	3.875598512	-3.231796177	3.073970375
Low_Risk	-0.44258316	3.147850428	-0.052111719	0.327340521	2.356993359	4.486110667	-1.278698631	3.055724375	-2.014961039	2.112332421	5.75657901	-2.857239538	10.48818261	1.185435409	-2.857191195	4.190392351	4.1146247	3.736073863	-3.852271838	2.71464813
Low_Risk	-0.644439134	3.468481071	-0.036426384	0.309569226	2.383447735	4.830843008	-1.462967957	3.412443305	-1.810782548	2.240032509	5.757476191	-2.01542415	10.28398996	1.85746849	-2.795800489	4.06728539	4.066825299	3.762916247	-4.012742775	2.770433259
Low_Risk	-0.474653584	3.375839206	-0.01362873	0.658641754	2.546119534	4.66133547	-1.328219483	3.502581392	-1.654387052	2.108888562	5.805089996	-1.485840674	10.49764779	1.538313154	-2.770731423	4.404857685	4.039882919	3.767125761	-3.77610915	2.927620805
Low_Risk	-0.713270538	3.321200864	-0.038426562	0.244207798	2.432861255	4.640879838	-1.563929824	2.96455881	-2.006979991	2.168361182	5.717910798	-2.394852474	10.39552798	1.023000477	-3.243871488	3.946947108	3.803208727	3.641244392	-3.963799678	2.743044306
Low_Risk	-0.311458633	3.434963061	-0.003798952	0.484098273	3.034109622	4.447426684	-1.138832082	4.181494131	-1.433903381	1.911686002	5.837009729	-1.067243033	10.79122687	0.7598258	-2.363477832	4.190732145	3.997909533	3.805597757	-3.746484484	3.187016836
High_Risk	-0.549929193	3.759939945	-0.023703411	0.643483097	2.140864423	4.730280729	-1.379687515	3.592779842	-1.771340896	1.829621838	5.863048229	-2.207554731	11.10759426	1.235671909	-2.367634718	3.822440423	3.919254249	3.854410887	-3.708958067	3.364399638
Low_Risk	-0.556510479	3.525002942	-0.004408308	-0.010757675	2.648306554	4.793433066	-1.388279459	3.988679559	-1.834789859	1.980639934	5.819734886	-1.880072009	10.66030118	0.455016959	-2.581182701	4.023385941	3.900677131	3.848915965	-4.143030202	2.864167797
Low_Risk	-0.308010084	3.972977873	-0.022117246	0.671809445	2.509565137	4.487896689	-1.075345984	3.439389454	-1.726981928	2.04327561	5.804442406	-1.609810921	10.65453239	1.580266104	-2.306926801	4.286511627	4.024968134	3.793627411	-3.916575788	2.893840475
Low_Risk	-0.457036539	3.397766464	-0.042365137	0.374925592	2.341679258	4.614777966	-1.434225675	3.415201487	-1.875152857	2.078831388	5.775327282	-2.175897068	10.38085954	1.65409854	-2.870963451	4.12960638	4.030006343	3.710331806	-4.04869008	2.769726037
Low_Risk	-0.349135351	4.315897352	-0.038290802	0.512874557	2.432170855	4.702428962	-1.291455719	3.187687889	-1.930538927	1.976537767	5.741444514	-2.075604246	10.80488975	1.835555951	-2.149740854	3.616232626	3.806701754	3.837115325	-4.291706873	2.967218698
Low_Risk	-0.726234006	3.345516209	0.00024063	0.51707547	2.973079581	4.761191574	-1.605389546	3.58369217	-1.977216651	1.983518477	5.751070548	-1.808616716	10.31719171	1.208191018	-3.195955747	4.112261187	3.852491323	3.764784883	-3.593219604	2.762581442
High_Risk	-0.402323048	4.317292427	0.030540003	0.703959194	3.18463364	4.731230507	-1.400846465	3.461864056	-1.028075811	1.779202241	5.86912919	-1.285486025	10.89401343	1.341038517	-2.163415483	4.073921395	3.949666976	3.900688086	-3.893539809	3.575941293
Low_Risk	-0.746310766	3.328777961	-0.056230091	-0.111848743	2.435273072	4.552785787	-1.558647345	3.149608809	-2.090052917	1.992487424	5.739147969	-2.875112736	10.58275066	1.324363567	-3.139044098	4.027366829	3.924686944	3.72602183	-3.724019896	2.448793255
High_Risk	-0.964253507	3.490440074	-0.071994923	-0.214017274	2.057291067	4.795430687	-2.601683033	3.068767336	-2.784980702	2.027591659	5.747959727	-5.808763969	10.77315827	1.972313448	-4.07329743	2.800739678	3.879240836	3.710912681	-4.079803037	2.249308114
Low_Risk	-0.399687924	3.880524	0.010798825	1.006671646	2.523009619	4.680308401	-1.284361552	3.747276772	-1.485528945	2.083102538	5.821727729	-0.932696724	10.72214523	1.032260389	-2.43579356	4.246382879	4.000811643	3.798953962	-4.078723345	3.328910184
High_Risk	-0.936208604	3.520811927	-0.004286793	0.021520743	2.585074549	4.366411672	-2.154438289	3.457642368	-2.224376563	1.72139785	5.827313903	-4.961299855	11.16835211	2.411577635	-3.407138623	3.513898582	3.90035761	3.86297592	-3.348609017	2.589278093
High_Risk	-0.738554456	4.336516904	-0.053113083	0.101150036	1.815995966	4.6880924	-1.714594796	2.903365595	-1.86651419	2.145059975	5.796396733	-3.702142764	10.89642236	2.337941504	-2.626798786	3.709615864	3.997080781	3.773195861	-3.903072232	2.738484359
Low_Risk	-1.0310111	4.694839599	-0.137446928	-0.265398774	1.319513066	4.666082775	-2.231231299	2.230384542	-2.886312954	2.254850872	5.618901696	-7.054677105	11.10470288	3.271343064	-3.519675211	2.937933435	3.881112606	3.607071288	-4.829425651	1.972564862
Low_Risk	-0.484865491	3.228270038	-0.034997346	0.433787354	2.501746708	4.482998154	-1.43084328	3.571128955	-1.72832925	2.126642115	5.820916132	-2.333935689	10.37359461	0.943873066	-2.863225609	4.315149146	3.963920581	3.682981725	-3.699347637	2.745562279
High_Risk	-0.859931614	3.78458137	-0.091437249	-0.180938053	2.341930195	4.697594668	-2.031788864	3.316009832	-1.965439035	2.172779658	5.74643709	-3.508631507	10.79903004	1.208064918	-3.353466982	3.754224554	3.900109621	3.592351477	-4.040152904	2.367481059
High_Risk	-0.927240936	3.33756242	-0.077599266	0.563598673	2.814854648	4.746678647	-2.086121311	2.993552805	-1.786860721	2.673030645	5.760546696	-3.056304753	10.11016189	1.439080831	-4.31003403	4.25713041	3.542425924	3.44734347	-2.627564046	1.938156205
High_Risk	-0.715830084	3.674520833	-0.021604664	0.340468423	2.265348472	4.486214018	-1.646903776	3.262266495	-2.037767177	2.047917512	5.805852502	-2.993282745	10.93757684	1.862283239	-2.849037671	3.723933187	4.151133117	3.779101396	-3.993778316	3.250350605
High_Risk	-1.031513404	3.723825756	-0.016369096	0.08522099	2.71414863	4.834288536	-1.967894309	3.54664301	-2.360177326	1.792511668	5.737197825	-1.673578151	10.56210991	1.532205283	-3.206179834	3.359089759	3.723617504	3.831235141	-3.706650749	2.698621236
High_Risk	-0.764274282	3.853629142	-0.020930099	0.539161875	2.685889343	4.678628419	-1.728859052	3.639587968	-1.854906977	2.131976796	5.786304886	-2.229804725	10.26647373	1.385057056	-3.249106777	3.83675947	3.869830007	3.632616786	-3.775151346	2.724699453
High_Risk	-0.578020521	3.751459223	0.01506641	0.876828066	3.06645995	5.108289366	-1.526243666	3.617668708	-1.339424352	2.356216624	5.837736082	-1.649274803	10.6606686	1.480984443	-2.598981048	4.348297269	4.157917978	3.835082517	-3.365800849	3.155499404
High_Risk	-0.86328357	4.272687636	-0.017430281	0.086122131	2.342963722	5.13409752	-1.913452923	3.880069059	-2.201180328	2.059473804	5.868406269	-3.473521674	11.20066598	1.954490309	-2.810713579	3.493400744	4.031422034	3.872459453	-3.798631933	2.561821381
High_Risk	-0.290948794	4.162972033	-0.062449036	0.43071955	2.447442469	4.416610025	-1.136234985	3.044842701	-1.950780763	1.710639311	5.754317508	-2.786086229	10.91470614	1.704957372	-1.906450619	3.421932447	3.887543457	3.858314541	-4.351774917	2.930303994
High_Risk	-0.680802037	3.915325858	-0.031186177	0.628722241	1.861167369	5.012989232	-1.654257864	3.392504908	-1.951904715	2.245906925	5.773137417	-2.72384323	10.70248903	2.302046873	-2.668693985	3.726366653	4.040861195	3.744980601	-3.931341668	3.302457176
Low_Risk	-0.909414556	3.085908527	-0.04829646	-0.354779602	3.571859232	4.379934141	-2.074365504	3.306846981	-2.139035269	1.883799617	5.749350574	-2.408710237	10.45733279	0.336474962	-3.681181598	3.622023837	3.560277659	3.68876976	-3.456740826	2.348466682
High_Risk	-0.285765165	4.162738067	-0.021473104	0.555444482	2.377719038	4.67045021	-1.100499969	3.51045484	-1.902622247	1.737617944	5.760891646	-1.696652695	10.82353664	1.003531512	-1.72279644	3.591918227	3.992470919	3.907011415	-4.293521332	3.226972026
High_Risk	-0.689541014	3.696728798	-0.016652759	0.594297472	3.070681199	5.027993586	-1.650985214	3.427767546	-1.759607359	2.482055619	5.736059993	-2.434162062	10.17995439	1.311805762	-3.222627902	3.885276111	3.645278798	3.628164408	-3.336000345	2.246359871
High_Risk	-0.520891018	3.260394103	-0.101364128	-0.188740854	2.201169701	4.023122562	-1.613420266	3.230536986	-2.134428891	2.057522555	5.735413338	-2.818895399	10.80498878	0.898163342	-2.638163487	3.891552165	4.063990876	3.740376995	-4.018741064	2.240443494
High_Risk	-0.622148267	4.153214365	-0.056856827	0.557842948	2.507953324	4.817149909	-1.561240753	3.04737989	-2.064171388	1.654468885	5.781300014	-3.17147463	10.45049929	0.804489264	-2.383264318	3.483202972	3.675806636	3.815579267	-4.215553303	2.71720926
High_Risk	-0.731519575	4.633829319	0.001606944	0.289460837	2.114569506	4.544240904	-1.896635817	3.949482227	-2.056111152	2.161993455	5.881548996	-4.851311728	11.31449501	3.119715224	-2.410064792	3.52888061	4.106262676	3.984186207	-3.863759187	3.128765704
High_Risk	-0.809408157	3.80149362	-0.044953959	0.369232623	2.539259184	4.8486088	-1.600022552	3.270438131	-1.860407188	2.422247882	5.724639553	-2.353542034	10.62711521	1.709942419	-3.025172122	4.105187602	4.036697097	3.651516257	-3.968154268	2.851480564
Low_Risk	-0.810669299	3.546428916	-0.02096595	0.240099475	3.100672871	4.927381772	-1.591961542	3.735603781	-1.838589386	2.086955569	5.782338125	-1.166401846	10.69556713	1.558192877	-3.279372463	4.407312226	3.819001464	3.696468122	-2.932696305	2.645243039
Low_Risk	-0.742637229	3.152514977	-0.020096574	0.242466857	2.554806166	4.718424466	-1.53769788	3.512644295	-2.23234647	1.906744248	5.803390146	-1.710199988	10.20488805	0.724103052	-3.137289997	3.969797669	3.793585894	3.69825932	-3.68197223	2.333363281
High_Risk	-0.569569791	3.747202653	-0.056549249	0.349189651	2.44657516	4.692882728	-1.536719836	3.536566635	-1.554253711	1.952804688	5.797640796	-1.812543639	10.74398209	1.761324931	-2.760780854	3.952462712	3.885702215	3.713474572	-3.846771728	2.844003303
Low_Risk	-0.634173052	3.632971687	-0.0280467	0.603798832	2.611398792	4.733623183	-1.483756919	3.335992212	-1.522230974	2.442811923	5.809985272	-1.871369995	10.81209449	1.632789676	-3.161088122	4.315142013	3.91708729	3.635415755	-3.490175216	2.626720452
Low_Risk	-0.974427155	3.55307226	-0.036089846	-0.213997341	2.430923922	4.727831448	-1.943443126	3.136001332	-2.582397855	1.748598581	5.669454095	-3.77565439	10.09498698	1.419336716	-3.531976368	3.44721978	3.729265423	3.694215016	-3.871133631	2.181348467
Low_Risk	-0.572285048	3.859191901	0.004130758	0.71902335	2.181334441	4.67659698	-1.494586617	3.549311989	-1.933843308	1.823198194	5.794599803	-1.935048475	10.36874164	1.592675808	-2.542288138	3.837078518	3.921274928	3.788501041	-4.055687407	3.303626824
Low_Risk	-0.227292181	3.763740902	0.00130986	0.828500508	2.852893441	4.636189481	-1.227542217	3.814517181	-1.676173158	1.547071047	5.825555361	-1.156401963	10.77233422	1.538014013	-2.058711125	3.997204547	3.820180263	3.871779881	-3.923960683	3.364560658
High_Risk	-0.798727862	4.295726497	-0.081238287	0.281070119	2.542161054	5.053413867	-1.726029158	3.107623844	-2.173279034	2.170683281	5.701550614	-3.493611929	10.64966743	1.579584192	-2.73153787	3.474563856	3.744596695	3.708168604	-4.244624755	2.644590395
Low_Risk	-0.546177919	3.177125233	-0.042346704	0.217539444	2.402176806	4.542805068	-1.448813943	3.233576455	-1.745260553	1.972422849	5.811165884	-2.131927615	10.41284415	1.263709544	-2.803896558	4.10951053	3.988044493	3.727371282	-3.752822459	2.598016726
High_Risk	-0.785026177	3.71411508	-0.002015993	0.412901578	2.184414033	4.574972363	-1.847846563	3.83769405	-2.314943581	1.978153278	5.831911413	-4.741600241	10.85789264	2.719785421	-2.619047901	3.487264006	4.02343839	4.001464441	-3.357879322	2.766297802
Low_Risk	-0.433915319	3.83265132	0.008873453	0.424105568	2.530723864	4.536857948	-1.299563759	3.87058241	-1.861228537	1.777229867	5.815115875	-2.003233718	10.36402188	0.31747842	-2.157328984	3.593841932	3.828311622	3.874391142	-4.306560933	3.414005503
High_Risk	-1.225596275	3.889499276	-0.043029335	0.361045022	2.27990501	4.886267007	-2.408301049	2.762877655	-2.006748262	2.187809381	5.750738595	-3.962174967	10.70353548	1.746454392	-3.735139952	3.697656691	4.163635144	3.638598828	-4.075605131	2.59724566
Low_Risk	-0.764700688	3.725195291	-0.053555992	0.471603546	2.133499293	4.664618749	-1.643740537	3.160759794	-2.44643095	1.815611914	5.749291915	-3.214472558	10.62673063	1.769922635	-3.012988522	3.587846262	3.793443096	3.716782985	-4.330651633	2.368172809
Low_Risk	-0.173544587	4.257140872	0.013424685	0.822580811	2.162849602	4.738612485	-0.950548803	4.032403524	-1.727251308	1.952178951	5.825797058	-1.772649241	10.44425773	1.43022748	-2.015516691	3.904317913	3.974567704	3.866125387	-4.157067936	3.20584294
High_Risk	-0.488023393	3.908750384	0.003915262	1.494142109	2.863429916	4.651726436	-1.492481227	3.352795101	-1.360565204	2.174200319	5.817899651	-1.73938214	10.79041513	1.364447984	-2.771092085	4.034032626	3.877625614	3.776170846	-4.112438936	3.436775558
Low_Risk	-0.444460956	3.01790129	0.002676077	0.476739556	3.471567794	4.692562066	-1.452389343	3.554371012	-1.419599921	2.24376713	5.745935124	-0.912781739	9.891478215	0.692407828	-3.483404196	4.681684559	3.729437651	3.654300631	-2.838880812	2.179122099
High_Risk	-0.62979842	3.905693171	-0.04578934	0.540641336	2.495804869	4.909180697	-1.564620235	3.17736813	-1.851235594	2.049921751	5.73736118	-2.438082814	10.67699298	1.305889679	-2.181567936	3.352938073	3.796508044	3.780301372	-4.252741947	3.168004223
Low_Risk	-0.52971988	3.746943989	-0.026148069	0.427860966	2.900643945	4.607909802	-1.426381001	3.444623981	-2.012632167	1.994022402	5.724282496	-1.59603024	10.7883367	2.134924311	-2.725607457	4.013815157	3.861849086	3.756084643	-3.51696632	2.884990404
Low_Risk	-0.512072852	3.354555022	0.053613341	0.754846	3.043614383	4.784031841	-1.359234402	3.876115435	-1.500873235	2.034569679	5.833449787	-0.849603424	10.41063271	1.084022513	-2.85475802	4.403139546	3.890453175	3.813182607	-3.751878035	3.383238661
High_Risk	-0.961675263	3.900868714	-0.091696137	0.164771292	2.110043739	4.794344248	-2.020145699	3.03053496	-2.422431724	1.821752201	5.736731608	-4.418940623	10.82977067	1.522211162	-3.03853333	3.115869811	3.871447179	3.706985483	-4.430061294	2.4223489
High_Risk	-0.524269982	3.772423104	-0.029830041	0.692531524	2.547306594	4.828520039	-1.483272053	3.591472816	-1.595268101	2.074956589	5.778957258	-1.526713566	10.57771412	1.777308227	-2.770371565	4.211073575	3.94318947	3.694471421	-3.683656158	2.867393465
Low_Risk	-0.597913459	3.33379702	-0.030794834	0.300269187	2.772909653	4.258551319	-1.550388613	3.419823914	-1.76151345	1.812391357	5.763978889	-1.82468901	10.85280612	1.46113711	-2.944503523	3.981653394	3.975949669	3.732195345	-3.730309531	3.131673648
Low_Risk	-0.733623887	3.894842888	-0.053669895	-0.094183689	1.954726129	4.554779224	-1.824979985	3.285958023	-2.735933728	1.524676006	5.698921987	-4.36500346	10.66991785	1.433021807	-2.926479225	2.888059622	3.988332562	3.815046936	-4.88811765	2.255195089
Low_Risk	-0.538840286	4.043178852	0.00071139	0.331822309	2.477391214	5.034174742	-1.184866485	3.902603516	-2.216239983	1.845318871	5.818657552	-1.617851121	11.01561771	2.271212484	-2.03869921	3.761791378	3.940857135	3.892305908	-4.065995375	3.38553305
High_Risk	-0.804223034	3.639523502	-0.070635627	0.138520569	2.386669563	5.00084751	-2.273480235	2.71944181	-1.956396127	2.138971124	5.750235235	-3.990779562	10.30840649	1.84275743	-3.326628829	3.623189165	3.850180712	3.691956547	-4.067914465	2.384562887
High_Risk	-0.845135163	4.047284963	0.014193508	0.943775046	2.148933603	4.979337401	-2.015967165	2.924129247	-2.079634875	2.20620351	5.730658821	-3.628981174	10.44346765	2.71044285	-3.289039126	3.550837613	4.120751882	3.779592039	-4.375803185	2.989662653
Low_Risk	-0.71153713	3.244411889	0.021694347	0.753953325	2.92644503	4.803276667	-1.482030463	3.410755351	-1.525557126	2.46620762	5.774840649	-1.736962622	10.42143125	1.041937106	-3.029336147	4.230314103	3.861877995	3.73377959	-3.764748342	3.3618348
High_Risk	-0.787674846	3.041613604	-0.044349192	0.282442141	2.842821784	4.519610186	-1.780779469	3.124817202	-1.544872345	1.973002788	5.755600122	-2.090006213	10.65091407	1.094939781	-3.26318107	4.041633414	3.786577455	3.633109015	-3.660683688	2.89701577
Low_Risk	-0.572006403	3.259254825	-0.011415183	0.440919513	2.638567072	4.6606207	-1.602202191	3.794753675	-1.788463707	1.931896755	5.794021809	-1.9314311	10.34087865	0.76738254	-3.054522838	3.908192539	3.854190583	3.711354066	-3.782225313	2.839943965
High_Risk	-0.979510275	4.304296914	-0.004852121	0.215911834	2.428852692	4.984273818	-2.047000781	3.185480556	-2.273506086	2.264592003	5.745523448	-3.440980231	10.5088427	1.838631187	-3.518587536	3.531161881	3.942369109	3.730022086	-4.423822167	3.081860908
High_Risk	-0.499231907	3.429507751	-0.038813544	0.289501213	2.447351878	4.529810695	-1.412413663	3.340155367	-1.935007141	1.956277948	5.775719412	-2.742647605	10.20512177	0.793626878	-2.9529662	3.855359995	3.83309388	3.705590273	-3.830266318	2.637715176
Low_Risk	-0.709549322	4.019752958	-0.046846373	0.548111644	2.276307461	4.978023656	-1.717123628	3.293426187	-2.302428553	1.97314085	5.750923249	-2.882833803	10.52880783	1.457141977	-2.900884627	3.392800594	3.84632074	3.736495628	-4.283900463	2.442123693
Low_Risk	-0.478167182	3.705720849	-0.01362782	0.876225953	2.54621726	4.680772557	-1.46014241	3.769688681	-1.952677924	1.915296613	5.809959726	-1.527564301	10.41979259	1.38879154	-2.790087975	4.026055197	3.858144864	3.780721469	-3.41137128	2.726463984
Low_Risk	-0.71061295	3.412280772	-0.007260815	0.560463658	2.684546258	4.65333721	-1.573313903	3.496704518	-1.748962875	2.449267127	5.746450734	-1.958363978	10.2803615	0.636071909	-3.269492529	4.148423825	3.973719613	3.73192425	-3.843453896	2.563044816
High_Risk	-0.692876882	4.034028748	-0.031739357	0.454908413	2.465574375	5.017306747	-1.98116218	3.309087399	-1.971412371	2.463359198	5.793996894	-3.293646902	11.07886816	2.423787486	-3.144994644	3.901071938	4.003395362	3.745098176	-3.663003823	2.891381876
Low_Risk	-0.810496191	3.814773689	-0.043814598	0.029329024	1.918214448	4.500361536	-1.603034567	3.363777913	-2.47423279	1.599707177	5.734808594	-3.328446811	11.1620506	1.679503818	-2.370317885	3.183757803	3.900134664	3.890272749	-4.451498227	2.682203352
Low_Risk	-0.408931315	3.757342122	-0.042056529	0.030185851	3.135282614	4.693288865	-1.539879008	3.5771108	-1.872287396	2.443971641	5.727052669	-2.032857301	10.21390015	1.407103974	-3.156118486	4.211018318	3.612926827	3.62219462	-3.3503203	2.197098582
High_Risk	-0.623130493	3.897608421	0.018496659	1.134396075	2.525262271	4.956920574	-1.489512059	3.499776714	-1.667590624	2.35007427	5.772999375	-1.238648029	10.50667753	1.160182659	-2.456908693	3.936134389	3.999379098	3.818479114	-3.788332989	3.307660752
Low_Risk	-0.594460553	2.903008891	-0.012008528	1.030511732	2.789808247	4.602645356	-1.448817612	3.447404394	-1.241291161	2.10986895	5.855966897	-1.350145461	10.41072266	1.057225051	-2.950176441	4.573455305	3.910673365	3.664313977	-3.548840471	3.346699644
Low_Risk	-0.923606651	3.275596248	-0.008838637	-0.001682417	2.460362229	4.789650145	-1.8960044	3.90223004	-2.06418724	2.20290943	5.787977374	-4.302669472	10.15659705	1.843095538	-3.302469565	3.7710121	3.857242109	3.869217744	-3.263964322	2.456395732
Low_Risk	-0.479952637	3.504517773	0.023761187	0.599902986	3.038437204	4.424214869	-1.234314734	4.095281406	-1.371704695	1.746111345	5.875926631	-0.663878726	10.55858461	0.973186346	-2.388435488	4.367011029	3.966420851	3.857348293	-3.458014662	3.429266561
Low_Risk	-0.515106128	3.5839824	-0.003733396	0.441915683	3.016877362	4.701887725	-1.365563612	3.448555225	-1.387192336	2.024238134	5.803554356	-1.593386957	10.42554974	1.077632853	-2.694102316	4.279362577	3.7822018	3.764554272	-3.415914919	3.156258928
High_Risk	-0.563805682	3.461597951	0.003318838	0.313576585	2.727403638	4.820969744	-1.675013231	3.781227036	-1.465852143	1.911160979	5.824328365	-1.643457244	10.38383309	1.042700722	-2.970596385	3.822648326	3.853376209	3.766574119	-3.873078944	3.107995566
High_Risk	-0.702121892	3.378783167	0.012725528	0.183523896	3.139432001	4.82075774	-1.571027026	3.357995646	-1.547269792	2.189321607	5.7370647	-1.385091178	10.05540905	1.045505509	-3.305521582	4.413968962	3.65454118	3.680748025	-2.327901564	2.369063455
High_Risk	-0.655276665	3.660496064	-0.017114792	0.007598795	3.727346339	5.09392471	-1.472717874	3.579371473	-1.296591045	2.290827317	5.834931997	-0.5476219	10.39494626	0.721432949	-3.13569576	4.248405448	3.837902911	3.718413491	-2.980529115	3.203936796
Low_Risk	-0.519520626	3.840497529	-0.023646647	0.709071688	2.40399906	4.521383591	-1.4288045	3.776628702	-1.632249375	2.366990045	5.816088848	-1.575288148	10.67518389	1.635111966	-2.736118252	4.302182587	4.086612077	3.682473133	-3.950003878	2.93883518
Low_Risk	-0.562360979	3.591662152	0.000734713	0.491620787	2.272360799	4.399331676	-1.48191397	3.295292987	-2.178724804	1.53376973	5.770407341	-2.975278576	10.48235021	0.475493087	-2.718554996	3.520013869	3.735862357	3.885637259	-4.398863176	3.156184328
Low_Risk	-0.508279748	4.227174633	-0.00250321	1.402004014	1.925231503	4.958098615	-1.411468066	3.398124694	-2.123578337	2.364759778	5.732447538	-2.148787432	10.10733084	1.444978069	-2.309043978	3.609611538	4.131137524	3.821870157	-4.318086339	3.138056992
Low_Risk	-0.801654322	3.956919211	-0.061061262	0.017276539	2.509816375	4.84166222	-1.587408739	3.038318589	-2.311188	2.436742536	5.760059531	-3.403391393	10.45376299	1.819572714	-3.289078066	4.022834608	3.8229819	3.56618781	-3.577905425	2.368607358
Low_Risk	-0.678187431	2.960297347	-0.01092761	0.115564584	3.188930738	4.822576139	-1.668437815	3.792366298	-1.733473269	1.931197598	5.779684851	-1.507619659	10.0817646	0.419739364	-3.517202678	4.071248115	3.639215843	3.684762872	-3.268500454	2.26980271
Low_Risk	-0.19927705	3.341405445	-0.015195345	0.663453592	2.84429947	4.499644069	-1.087652332	3.575924597	-1.553303346	2.324062304	5.83270109	-1.295886727	10.58749146	1.507550062	-2.606321837	4.649211103	4.120000061	3.741232689	-3.456714896	2.921689305
Low_Risk	-0.326699083	3.519769641	-0.057597265	0.606707481	2.379203532	4.73092414	-1.369415056	3.133933676	-1.97511077	1.999682685	5.761718735	-2.562472342	10.36685346	1.169523392	-2.807118647	4.036064726	3.9485109	3.735874355	-4.076928539	2.697929136
High_Risk	-0.903535013	4.265970515	-0.018223148	0.275701764	1.993329748	4.91401319	-2.07016421	3.549930887	-2.304137412	2.057963108	5.774010723	-4.574847539	10.50187987	2.633315463	-3.041506471	3.300012979	4.086855541	3.8653113	-4.141705218	2.387146232
High_Risk	-1.122223263	2.94607149	-0.043760369	0.061148162	2.685356123	4.681459973	-2.204590834	3.027869713	-2.283327276	2.291083208	5.720013079	-3.903860626	10.27648234	0.990179624	-4.000159762	3.653555059	3.656109334	3.635825148	-3.069190487	2.005212931
Low_Risk	-0.100620305	4.06758989	0.003637858	1.003841609	3.15863428	4.838223627	-0.697404429	4.073113676	-1.28902993	2.316466848	5.805756828	0.155440533	10.6851359	1.110293739	-1.774165915	4.659174834	4.024582704	3.852179982	-3.055958959	3.107804657
Low_Risk	-0.792935087	3.845014055	0.032277574	0.435731783	2.93492811	4.947311134	-1.536212883	3.635279783	-1.620758245	2.152550142	5.848501949	-0.995829185	10.35720512	1.366638173	-2.296297326	3.838449345	4.108180813	3.900851662	-3.818333864	3.105945716
High_Risk	-0.909559225	3.730357707	0.001404136	0.047853843	2.437992165	4.825468669	-1.748596034	3.650923563	-2.21212082	1.764206687	5.786393027	-2.40953339	10.58201956	1.253406792	-2.923814169	3.757615046	3.788087712	3.829521147	-4.309633732	2.472813528
Low_Risk	-0.743738833	3.811526559	-0.043700904	0.301740221	1.942397703	4.734277673	-1.611697105	3.323027279	-2.438704806	1.759677708	5.790080715	-3.835279966	10.973687	1.533640354	-2.763704271	3.475164736	3.991001115	3.797187308	-4.45072032	2.702438103
Low_Risk	-0.519219652	3.383502278	-0.007800469	0.813673798	2.528057639	4.554494918	-1.420679056	3.622615371	-1.824798215	1.752080082	5.761935584	-1.624612181	10.82390285	0.636667602	-2.740268997	3.870604869	3.840253267	3.805513172	-3.995368434	3.333335593
Low_Risk	-0.613331737	3.087113524	0.003170224	0.41609791	3.52487451	5.16438975	-1.306430911	2.827009307	-1.417655313	2.664576252	5.70411789	-0.118240337	9.64240984	1.949551054	-3.010765944	4.753970226	3.847917411	3.691971828	-2.896859918	2.584361203
Low_Risk	-0.774664499	3.923299754	0.003168243	0.260155787	2.792957451	4.994027443	-1.545653262	3.476512395	-2.116102337	1.835572578	5.805868244	-1.532957367	10.73435	2.22549926	-2.748139028	3.818444879	3.908762986	3.817297925	-3.964320737	2.797068695
Low_Risk	-0.323187803	4.126169918	0.016388308	0.800575691	2.773820339	4.730597349	-1.138866215	3.922896939	-1.602676254	1.844252397	5.847168757	-0.846164021	10.96744103	1.881109981	-1.861966948	4.125477751	3.786808712	3.898259777	-3.80261258	3.401636416
Low_Risk	-0.347345386	4.024825118	0.009406757	0.656913662	2.583958575	4.658376094	-1.349408869	3.869906996	-1.609893344	1.578632021	5.820569453	-1.233507056	10.60248118	0.706663568	-2.323312496	3.63976662	3.797123453	3.839853188	-4.193195142	3.390010058
Low_Risk	-0.380203417	3.793442685	0.007528936	0.899697965	2.883527891	4.78167395	-1.189799473	3.898716554	-1.524954123	1.972641752	5.831478121	-0.683836121	10.76518458	0.897284397	-2.145422303	4.163352404	4.004076864	3.844245605	-3.763054003	3.36835518
Low_Risk	-0.56914265	3.967765936	-0.02454772	0.212554846	2.380491199	4.742680903	-1.451640954	3.689005401	-1.779333016	1.769932893	5.804703245	-2.262703752	10.4676468	1.575645001	-2.68659845	3.815386144	3.909085012	3.777841315	-3.925017254	3.075185097
Low_Risk	-0.328818127	4.323048921	0.021393615	0.799853585	2.422112606	4.727027239	-1.03976171	4.189289414	-1.5728608	2.043556065	5.828790772	-0.792966727	10.73213466	1.664515925	-1.922859676	4.237093005	4.035284873	3.876779673	-3.609257635	3.308296184
Low_Risk	-0.664788619	3.352387941	-0.033200307	0.02871704	2.838208404	4.938449718	-1.424339241	3.309066536	-1.865113064	2.147851916	5.762619595	-1.976013672	10.34243781	0.984099442	-3.013396375	4.377009413	3.883313376	3.768848095	-3.585249909	2.196687615
High_Risk	-0.438303011	3.723507811	-0.000391368	0.071181969	3.405214974	4.725275174	-1.5434498	3.539968489	-1.642156373	1.675315483	5.813109969	-1.165038933	10.10861363	0.34321286	-2.669610171	3.791981739	3.748630277	3.81464845	-3.766380087	2.822492549
Low_Risk	-0.508428674	3.104124299	-0.066970508	0.177440184	2.593764136	4.339906339	-1.446132329	3.333082658	-2.014202233	2.247973714	5.772009863	-3.048762547	10.3451163	0.911543162	-3.335629046	4.228768579	4.09290456	3.645433367	-3.493843772	2.461471363
Low_Risk	-0.112191524	3.990084897	0.006215269	1.238438036	2.664795582	4.698922209	-0.871549683	3.70582125	-1.716110232	2.298782402	5.807056865	-1.400941028	10.34509801	1.358634376	-2.244843537	4.319554028	3.945367074	3.80050754	-3.599291296	3.032738203
Low_Risk	-0.304768276	3.676465234	0.011292074	0.526101295	2.615682679	4.479907835	-1.194436767	3.738756853	-1.441791922	1.812065715	5.815906228	-1.182110475	10.76597246	0.630851844	-2.145462986	3.746161738	3.902465841	3.87804772	-3.887226648	3.794215139
High_Risk	-0.460742744	3.156331079	-0.009209413	0.582383201	3.728043495	4.7862665	-1.734386552	3.696969138	-1.344363278	1.92761606	5.78537026	-0.955521815	10.44374169	0.637803001	-3.415404737	4.052928763	3.680718705	3.678283858	-3.749967025	2.718065046
Low_Risk	-0.379075522	3.769324151	0.00214154	0.148542211	3.277923074	4.819899856	-1.351140006	3.80274699	-1.532654298	1.907203791	5.795529672	-0.569761756	10.95278258	1.662885363	-2.399295574	4.173813726	4.060063712	3.825099471	-3.577895338	2.927780881
High_Risk	-0.568504366	3.715181691	-0.037542371	0.288167392	2.30357573	4.589111186	-1.498659922	3.846186476	-1.79667246	1.836751	5.780107353	-1.959585877	10.9336696	0.469807627	-2.254680187	3.596263791	3.990127273	3.842392164	-4.013601165	3.104808426
Low_Risk	-0.216206993	3.783165218	-0.026974042	0.383010399	2.619617719	4.543242323	-1.06237985	3.338854753	-1.790944947	2.298995759	5.819425671	-2.051351571	10.46732352	1.3095186	-2.386370835	4.379342306	4.110237193	3.773586632	-3.681477688	2.891703
Low_Risk	-0.520843216	3.829954855	-0.032639817	0.137635598	2.670829884	4.735393009	-1.313068324	3.800173807	-1.761545225	1.981728622	5.779498453	-1.39056728	11.10870015	1.947236557	-2.394682291	4.178011659	3.93459843	3.815690653	-3.674307516	3.018993539
Low_Risk	-0.847543308	3.355010848	-0.055203316	0.381853407	3.000238966	4.886515404	-2.100718097	2.740421824	-1.787985444	2.24909936	5.6872485	-2.493726424	10.77688082	1.227077202	-3.747684496	3.747050899	3.511274496	3.518948534	-3.904264761	3.0547869
Low_Risk	-0.444297076	4.124927947	-0.003627402	0.703093585	2.100318503	4.498805981	-1.288760058	4.220303954	-1.784866471	1.941906002	5.839283809	-2.14260545	10.60403678	0.74633555	-2.437210759	3.783428698	3.970930436	3.844255652	-4.30830157	3.083028623
Low_Risk	-0.81370875	3.66133607	0.001285121	0.710447749	2.076569679	4.822580185	-1.629979532	3.70252435	-1.903511911	2.39217678	5.805344069	-2.440345146	10.74656293	1.419537121	-2.986904381	4.011667412	3.961018835	3.739351703	-4.115027906	3.394357182
High_Risk	-0.520478946	4.23601125	-0.023830961	0.420042056	2.468332621	4.544867137	-1.468149892	3.546072342	-1.913845975	1.764951159	5.815386183	-2.195403122	10.9654128	1.265558304	-2.052200696	3.587563185	4.062409435	3.816269009	-4.544436769	3.166377536
High_Risk	-0.763276164	3.547353697	-0.01243934	0.213396234	2.82270264	5.030412372	-1.564672394	3.453783702	-1.60006457	2.213941687	5.779706289	-1.271993993	10.48598721	2.187842071	-2.593340501	4.255479721	3.884495796	3.835233066	-3.265662575	3.056447777
Low_Risk	-0.539720501	3.712723901	-0.08149849	0.056528335	1.944865298	4.500363697	-1.608521425	3.14784041	-1.947232865	2.049926989	5.750894212	-3.147572694	10.73686249	1.966460464	-2.800836709	3.784042239	4.152373405	3.678534153	-4.189427704	2.485230276
High_Risk	-0.805350132	3.447938874	-0.027294568	-0.124614278	3.018414079	4.65602524	-1.733705078	3.480835464	-1.754427388	1.947773797	5.766772485	-2.068660866	10.43172079	0.660592145	-2.950309404	3.755787283	3.857879744	3.720442557	-3.741651431	2.437030967
Low_Risk	-0.638373425	3.693260551	-0.057035142	0.17548777	2.170253184	4.533176361	-1.85032294	3.528566992	-1.996071733	2.011913766	5.722151696	-3.527592429	10.74380919	1.309546216	-3.197180236	3.696647838	4.108310487	3.733186743	-4.417470614	2.736915507
High_Risk	-0.762003386	2.943822752	-0.013868489	0.998271964	3.954208803	4.88966422	-2.10975191	3.486216121	-0.811103835	2.917780719	5.761097599	-0.712568352	9.728335792	0.329687306	-4.222137823	4.611073416	3.634614196	3.564832049	-1.699542746	2.206343771
Low_Risk	-0.626688735	3.240115596	-0.057085546	-0.171741427	3.252773991	4.697231345	-1.489862522	3.247802493	-1.99776602	2.134065309	5.727269886	-2.262189969	10.44643081	1.092726787	-2.945736944	4.204140382	3.79798948	3.68192875	-3.417337987	2.624386978
Low_Risk	-0.363853903	3.919892698	-0.007646317	0.484954865	2.451908729	4.583773907	-1.37731566	3.964080782	-1.657559942	2.054444731	5.833476891	-2.447660827	10.89226822	1.7328459	-2.608129407	3.938324349	4.049359024	3.779067794	-4.207247342	3.268519811
Low_Risk	-0.865517781	3.018828639	0.003315864	0.335177424	2.886648067	4.497432588	-1.658198657	3.685593284	-1.294918695	2.196541257	5.846293654	-1.029867384	10.44641764	0.786465416	-3.147851197	4.624247411	3.983058075	3.709840518	-3.414959554	3.101055615
High_Risk	-1.095773227	3.779566932	-0.028430225	0.028492905	2.790260783	4.83284029	-1.878057674	3.521774455	-1.906677553	2.184625498	5.772016196	-2.154446917	10.46211718	1.979843627	-3.436461178	3.679993723	3.726989125	3.633957036	-3.766042261	2.683983451
High_Risk	-0.609940476	3.819828358	-0.061520375	0.616997915	2.53065481	4.685506481	-1.752147783	3.150179818	-1.905407418	2.362551211	5.763194813	-2.150876311	11.03103377	2.372675144	-3.154813053	4.052224281	4.086347964	3.668816315	-3.973585043	2.938508883
Low_Risk	-0.485330567	4.075600451	0.003631611	0.387586423	3.1363271	4.782454752	-1.336607146	4.068700281	-1.844959941	1.793362259	5.766071794	-1.199219028	10.31988413	0.074858598	-2.356603458	3.807924532	3.791261906	3.780366184	-3.719602841	2.934536916
Low_Risk	-0.826632056	2.889672543	0.002802266	0.559840295	3.161268473	4.578983458	-1.56175276	3.297134071	-1.529074953	2.149108574	5.832810175	-1.246320967	10.13106177	0.183317358	-3.271361043	4.484886752	3.808450489	3.711274222	-3.595216564	2.973829802
High_Risk	-0.444973976	3.019721937	-0.109408147	0.488054868	3.669439791	4.157947115	-1.778319581	2.584223604	-1.791673147	3.009072403	5.70002389	-1.866089903	11.43031175	0.733981887	-3.215035712	4.829155248	4.279716693	3.533002427	-2.285174007	2.279793519
Low_Risk	-0.189412936	3.708260477	-0.003314857	0.449689005	2.986420533	4.774070602	-1.102881578	3.525915737	-1.603142202	2.410626901	5.812558675	-1.252147361	10.22116964	0.727022259	-2.477775668	4.429315431	3.92911536	3.809903698	-3.57798683	2.81227597
High_Risk	-0.553008546	3.949423303	-0.000288058	0.232701303	3.025146662	4.55756853	-1.363068034	4.228345188	-1.849938939	1.648209103	5.850602943	-1.283869993	10.96900142	0.890472615	-2.303571444	3.895238475	3.687948301	3.906624412	-3.767192953	2.899862293
High_Risk	-0.623259647	3.129059687	0.000233839	0.276316162	3.657921867	4.730708792	-1.627041127	3.779268816	-1.862345308	2.260572775	5.804727567	-0.980337124	9.824595244	0.583424821	-3.559326911	4.226544959	3.432238201	3.594297053	-2.546032405	2.338459791
High_Risk	-0.887594355	3.609340461	0.014983724	0.902161651	2.968191747	5.273749791	-1.535761591	3.229521362	-1.715983807	2.581476345	5.839710867	-1.893181742	10.72801021	1.885361339	-2.971884721	4.57410219	3.998112336	3.724220922	-3.187729048	3.207014246
